# Supplementary material for: Pooled Sequencing and Rare Variant Association Tests for Identifying the Determinants of Emerging Drug Resistance in Malaria Parasites
Source: Mol Biol Evol. 2014 Dec 21;32(4):1080–90. doi: 10.1093/molbev/msu397 (PMC4379400; doi:10.1093/molbev/msu397)
Supplement: Supplementary Data [file supp_msu397_Supplementary_Table_1.xlsx]

## Sheet: Sheet1
Chromosome	Start	End	Gene ID	Gene Descrition
Pf3D7_03_v3	67927	68682	PF3D7_0300800	rifin (RIF)
Pf3D7_03_v3	69459	71919	PF3D7_0300900	stevor-like
Pf3D7_03_v3	76493	77474	PF3D7_0301000	acyl-CoA synthetase (ACS2)
Pf3D7_03_v3	78194	80393	PF3D7_0301100	Plasmodium exported protein (hyp13), unknown function
Pf3D7_03_v3	82010	83515	PF3D7_0301200	serine/threonine protein kinase, FIKK family (FIKK3)
Pf3D7_03_v3	85304	86131	PF3D7_0301300	alpha/beta hydrolase, putative
Pf3D7_03_v3	88249	89231	PF3D7_0301400	Plasmodium exported protein, unknown function
Pf3D7_03_v3	65000	65783	PF3D7_0301500	Plasmodium exported protein, unknown function
Pf3D7_03_v3	190179	190719	PF3D7_0303600	plasmoredoxin (Plrx)
Pf3D7_03_v3	191244	192591	PF3D7_0303700	dihydrolipoamide acyltransferase, putative
Pf3D7_03_v3	194429	196211	PF3D7_0303800	IBR domain protein, putative
Pf3D7_03_v3	198541	201584	PF3D7_0303900	conserved Plasmodium protein, unknown function
Pf3D7_03_v3	204541	206119	PF3D7_0304000	inner membrane complex protein 1a, putative (IMC1a)
Pf3D7_03_v3	207341	208943	PF3D7_0304100	membrane skeletal protein IMC1-related (ALV2)
Pf3D7_03_v3	217940	218489	PF3D7_0304200	EH (Eps15 homology) protein (PAST1)
Pf3D7_03_v3	219116	219872	PF3D7_0304300	conserved Plasmodium protein, unknown function
Pf3D7_03_v3	196569	197438	PF3D7_0304400	60S ribosomal protein L44, putative
Pf3D7_03_v3	212282	216572	PF3D7_0304500	1-cys-glutaredoxin-like protein-1 (GLP1)
Pf3D7_06_v3	470048	471224	PF3D7_0611300	conserved Plasmodium protein, unknown function
Pf3D7_06_v3	471657	474150	PF3D7_0611400	SWI/SNF-related matrix-associated actin-dependent regulator of chromatin
Pf3D7_06_v3	482824	483907	PF3D7_0611500	conserved Plasmodium protein, unknown function
Pf3D7_06_v3	485113	487066	PF3D7_0611600	conserved Plasmodium protein, unknown function
Pf3D7_06_v3	488578	489287	PF3D7_0611700	60S ribosomal protein L39, putative
Pf3D7_06_v3	490857	500000	PF3D7_0611800	conserved Plasmodium protein, unknown function
Pf3D7_06_v3	1215000	1216005	PF3D7_0629500	amino acid transporter, putative
Pf3D7_06_v3	1218306	1219251	PF3D7_0629600	conserved Plasmodium protein, unknown function
Pf3D7_06_v3	1250411	1251651	PF3D7_0629700	SET domain protein, putative (SET1)
Pf3D7_06_v3	1252051	1253985	PF3D7_0629800	cullin-like protein, putative
Pf3D7_06_v3	1254906	1256940	PF3D7_0629900	sec14-like cytosolic factor or phosphatidylinositol/phosphatidylcholine transfer protein, putative
Pf3D7_06_v3	1258879	1259939	PF3D7_0630000	CPW-WPC family protein
Pf3D7_06_v3	1272362	1273532	PF3D7_0630100	conserved Plasmodium protein, unknown function
Pf3D7_06_v3	1276328	1277825	PF3D7_0630200	secreted ookinete protein, putative (PSOP6)
Pf3D7_06_v3	1279819	1283246	PF3D7_0630300	DNA polymerase epsilon, catalytic subunit a, putative
Pf3D7_06_v3	1285057	1287031	PF3D7_0630400	conserved Plasmodium protein, unknown function
Pf3D7_06_v3	1288236	1290000	PF3D7_0630500	microtubule-associated protein ytm1 homologue, putative
Pf3D7_06_v3	1221940	1242922	PF3D7_0630600	conserved Plasmodium protein, unknown function
Pf3D7_06_v3	1243579	1247219	PF3D7_0630700	conserved Plasmodium protein, unknown function
Pf3D7_06_v3	1260397	1269596	PF3D7_0630800	conserved Plasmodium protein, unknown function
Pf3D7_07_v3	1100133	1102967	PF3D7_0726200	serine/threonine protein kinase, FIKK family (FIKK7.1)
Pf3D7_07_v3	1104155	1108364	PF3D7_0726300	mismatch repair protein pms1 homologue, putative
Pf3D7_07_v3	1140478	1142754	PF3D7_0726400	conserved Plasmodium membrane protein, unknown function
Pf3D7_07_v3	1143302	1143815	PF3D7_0726500	ubiquitin carboxyl-terminal hydrolase, putative
Pf3D7_07_v3	1144045	1144730	PF3D7_0726600	conserved Plasmodium protein, unknown function
Pf3D7_07_v3	1108830	1124492	PF3D7_0726700	conserved Plasmodium protein, unknown function
Pf3D7_07_v3	1126555	1136577	PF3D7_0726800	conserved Plasmodium protein, unknown function
Pf3D7_07_v3	1281784	1282322	PF3D7_0729900	dynein heavy chain, putative
Pf3D7_07_v3	1282912	1285519	PF3D7_0730000	conserved Plasmodium protein, unknown function
Pf3D7_07_v3	1286056	1289399	PF3D7_0730100	tRNA pseudouridine synthase D, putative
Pf3D7_07_v3	1270000	1281347	PF3D7_0730200	adapter-related protein, putative
Pf3D7_08_v3	695214	697522	PF3D7_0814400	phospholipase DDHD1, putative
Pf3D7_08_v3	700375	702652	PF3D7_0814500	conserved Plasmodium protein, unknown function
Pf3D7_08_v3	706075	706996	PF3D7_0814600	conserved Plasmodium protein, unknown function
Pf3D7_08_v3	708227	708824	PF3D7_0814700	conserved Plasmodium protein, unknown function
Pf3D7_08_v3	709332	710600	PF3D7_0814900	Fe-superoxide dismutase (FeSOD)
Pf3D7_08_v3	711238	714166	PF3D7_0815000	selenoprotein (Sel3)
Pf3D7_08_v3	717112	719746	PF3D7_0815100	RAP protein, putative
Pf3D7_08_v3	721927	725000	PF3D7_0815200	importin beta, putative
Pf3D7_08_v3	703501	704683	PF3D7_0815300	FAD-dependent monooxygenase, putative
Pf3D7_08_v3	970000	971714	PF3D7_0821600	clp1-related protein, putative
Pf3D7_08_v3	973585	974267	PF3D7_0821700	60S ribosomal protein L22, putative
Pf3D7_08_v3	976073	976644	PF3D7_0821800	secretory complex protein 61 beta subunit (Sec61-beta)
Pf3D7_08_v3	977431	978188	PF3D7_0821900	conserved Plasmodium protein, unknown function
Pf3D7_08_v3	978797	980634	PF3D7_0822000	mitochondrial ribosomal protein L4 precursor, putative
Pf3D7_08_v3	981017	981722	PF3D7_0822100	RNA polymerase II mediator complex protein MED7, putative
Pf3D7_08_v3	988280	988763	PF3D7_0822200	conserved Plasmodium membrane protein, unknown function
Pf3D7_08_v3	990249	992191	PF3D7_0822300	small nuclear ribonucleoprotein G, putative (SNRPG)
Pf3D7_08_v3	992654	993965	PF3D7_0822400	conserved Plasmodium protein, unknown function
Pf3D7_08_v3	1000980	1003755	PF3D7_0822500	dynein light chain 1 (DLC1)
Pf3D7_08_v3	1005835	1006810	PF3D7_0822600	protein transport protein Sec23 (SEC23)
Pf3D7_08_v3	1007776	1011307	PF3D7_0822700	conserved Plasmodium protein, unknown function
Pf3D7_08_v3	1018088	1019268	PF3D7_0822800	U5 snrnp-specific protein, putative
Pf3D7_08_v3	1022628	1023846	PF3D7_0822900	conserved Plasmodium protein, unknown function
Pf3D7_08_v3	1034416	1036428	PF3D7_0823000	protein kinase, putative
Pf3D7_08_v3	1037099	1038608	PF3D7_0823100	RWD domain-containing protein, putative
Pf3D7_08_v3	1039906	1041211	PF3D7_0823200	RNA binding protein, putative
Pf3D7_08_v3	1041831	1042327	PF3D7_0823300	histone acetyltransferase GCN5 (GCN5)
Pf3D7_08_v3	1043812	1045780	PF3D7_0823400	alpha/beta-hydrolase, putative
Pf3D7_08_v3	1047550	1048507	PF3D7_0823500	membrane skeletal protein IMC1-related
Pf3D7_08_v3	1049281	1051705	PF3D7_0823600	lipoate-protein ligase (LipB)
Pf3D7_08_v3	1052770	1053991	PF3D7_0823700	conserved Plasmodium protein, unknown function
Pf3D7_08_v3	1055134	1059003	PF3D7_0823800	DnaJ protein, putative
Pf3D7_08_v3	1059245	1061567	PF3D7_0823900	dicarboxylate/tricarboxylate carrier (DTC)
Pf3D7_08_v3	1062303	1064061	PF3D7_0824000	conserved Plasmodium protein, unknown function
Pf3D7_08_v3	982569	987696	PF3D7_0824100	exonuclease, putative
Pf3D7_08_v3	997054	999529	PF3D7_0824200	conserved Plasmodium protein, unknown function
Pf3D7_08_v3	1012926	1017376	PF3D7_0824300	GTP binding protein, putative
Pf3D7_08_v3	1028751	1033514	PF3D7_0824400	nucleoside transporter 2 (NT2)
Pf3D7_09_v3	85000	85610	PF3D7_0901800	Plasmodium exported protein, unknown function
Pf3D7_09_v3	86773	88075	PF3D7_0901900	probable protein, unknown function
Pf3D7_09_v3	89360	91295	PF3D7_0902000	serine/threonine protein kinase, FIKK family (FIKK9.1)
Pf3D7_09_v3	93829	95613	PF3D7_0902100	serine/threonine protein kinase, FIKK family (FIKK9.2)
Pf3D7_09_v3	102491	104593	PF3D7_0902200	serine/threonine protein kinase, FIKK family (FIKK9.3)
Pf3D7_09_v3	106513	108406	PF3D7_0902300	serine/threonine protein kinase, FIKK family (FIKK9.4)
Pf3D7_09_v3	109333	110000	PF3D7_0902400	serine/threonine protein kinase, FIKK family (FIKK9.5)
Pf3D7_09_v3	98174	100339	PF3D7_0902500	serine/threonine protein kinase, FIKK family (FIKK9.6)
Pf3D7_09_v3	535000	535598	PF3D7_0911700	GTP binding protein, putative
Pf3D7_09_v3	535850	536681	PF3D7_0911800	conserved Plasmodium protein, unknown function
Pf3D7_09_v3	538220	539872	PF3D7_0911900	falstatin (ICP)
Pf3D7_09_v3	541032	545739	PF3D7_0912000	conserved Plasmodium protein, unknown function
Pf3D7_09_v3	546799	548101	PF3D7_0912100	conserved Plasmodium protein, unknown function
Pf3D7_09_v3	549084	550446	PF3D7_0912200	conserved Plasmodium membrane protein, unknown function
Pf3D7_09_v3	551425	553167	PF3D7_0912400	conserved Plasmodium protein, unknown function
Pf3D7_09_v3	559143	560000	PF3D7_0912500	conserved Plasmodium protein, unknown function
Pf3D7_09_v3	556089	557958	PF3D7_0912600	conserved Plasmodium protein, unknown function
Pf3D7_09_v3	715000	715489	PF3D7_0917100	N-glycosylase/DNA lyase, putative
Pf3D7_09_v3	716324	717506	PF3D7_0917200	conserved Plasmodium membrane protein, unknown function
Pf3D7_09_v3	718520	719540	PF3D7_0917300	conserved Plasmodium membrane protein, unknown function
Pf3D7_09_v3	720989	724865	PF3D7_0917400	conserved Plasmodium protein, unknown function
Pf3D7_09_v3	726702	728748	PF3D7_0917500	conserved Plasmodium protein, unknown function
Pf3D7_09_v3	729673	732136	PF3D7_0917600	pre-mRNA-splicing factor ATP-dependent RNA helicase PRP43, putative (PRP43)
Pf3D7_09_v3	732950	734027	PF3D7_0917700	XPA binding protein 1, putative
Pf3D7_09_v3	734628	735942	PF3D7_0917800	conserved Plasmodium protein, unknown function
Pf3D7_09_v3	737984	740276	PF3D7_0917900	heat shock protein 70 (HSP70-2)
Pf3D7_09_v3	742493	743684	PF3D7_0918000	secreted acid phosphatase (GAP50)
Pf3D7_09_v3	747172	748490	PF3D7_0918100	cytochrome b5-like heme/steroid binding protein, putative
Pf3D7_09_v3	748677	750262	PF3D7_0918200	50S ribosomal protein L3, apicoplast, putative
Pf3D7_09_v3	751357	752422	PF3D7_0918300	eukaryotic translation initiation factor 3 subunit 5, putative
Pf3D7_09_v3	754296	760269	PF3D7_0918400	conserved Plasmodium protein, unknown function
Pf3D7_09_v3	761210	763358	PF3D7_0918500	telomerase RNA
Pf3D7_09_v3	764847	767034	PF3D7_0918600	DNA helicase, putative
Pf3D7_09_v3	769451	770000	PF3D7_0918700	conserved Plasmodium protein, unknown function
Pf3D7_09_v3	1436686	1437981	PF3D7_0936300	ring-exported protein 3 (REX3)
Pf3D7_09_v3	1440782	1441660	PF3D7_0936400	ring-exported protein 4 (REX4)
Pf3D7_09_v3	1443853	1444847	PF3D7_0936500	Plasmodium exported protein, unknown function
Pf3D7_09_v3	1446928	1447947	PF3D7_0936600	Plasmodium exported protein (PHISTb), unknown function (GEXP05)
Pf3D7_09_v3	1454421	1455720	PF3D7_0936700	lysophospholipase, putative
Pf3D7_09_v3	1458391	1459862	PF3D7_0936800	Plasmodium exported protein (PHISTc), unknown function
Pf3D7_11_v3	430000	430047	PF3D7_1110700	actin-like protein, putative (ALP1)
Pf3D7_11_v3	430156	431476	PF3D7_1110800	conserved Plasmodium protein, unknown function
Pf3D7_11_v3	431905	433645	PF3D7_1110900	ES2 protein, putative
Pf3D7_11_v3	434801	436541	PF3D7_1111000	tRNA m5C-methyltransferase, putative
Pf3D7_11_v3	437170	438220	PF3D7_1111100	replication factor C subunit 5, putative (RFC5)
Pf3D7_11_v3	439697	441680	PF3D7_1111200	conserved Plasmodium protein, unknown function
Pf3D7_11_v3	442958	443828	PF3D7_1111300	SNARE protein, putative (GS27)
Pf3D7_11_v3	445232	445799	PF3D7_1111400	conserved Plasmodium protein, unknown function
Pf3D7_11_v3	446019	446559	PF3D7_1111500	acylphosphatase, putative
Pf3D7_11_v3	448911	451698	PF3D7_1111600	endonuclease/exonuclease/phosphatase family protein, putative
Pf3D7_11_v3	452458	454861	PF3D7_1111700	conserved Plasmodium protein, unknown function
Pf3D7_11_v3	455668	456994	PF3D7_1111800	peptidyl-prolyl cis-trans isomerase, putative
Pf3D7_11_v3	459775	460620	PF3D7_1111900	conserved Plasmodium protein, unknown function
Pf3D7_11_v3	462289	469672	PF3D7_1112000	conserved Plasmodium protein, unknown function
Pf3D7_11_v3	470540	471608	PF3D7_1112100	conserved Plasmodium protein, unknown function
Pf3D7_11_v3	471945	474674	PF3D7_1112200	ubiquinone biosynthesis protein COQ4, putative (COQ4)
Pf3D7_11_v3	475879	476455	PF3D7_1112300	conserved Plasmodium protein, unknown function
Pf3D7_11_v3	477483	478320	PF3D7_1112400	conserved Plasmodium protein, unknown function
Pf3D7_11_v3	478822	480946	PF3D7_1112500	conserved Plasmodium protein, unknown function
Pf3D7_11_v3	481850	485831	PF3D7_1112600	DNA helicase, putative
Pf3D7_11_v3	486328	487666	PF3D7_1112700	conserved Plasmodium protein, unknown function
Pf3D7_11_v3	487821	490154	PF3D7_1112800	conserved Plasmodium protein, unknown function
Pf3D7_11_v3	511104	511761	PF3D7_1112900	conserved Plasmodium protein, unknown function
Pf3D7_11_v3	517310	517985	PF3D7_1113000	conserved Plasmodium protein, unknown function
Pf3D7_11_v3	519188	520220	PF3D7_1113100	protein tyrosine phosphatase (PRL)
Pf3D7_11_v3	521121	522824	PF3D7_1113200	conserved Plasmodium protein, unknown function
Pf3D7_11_v3	524491	525000	PF3D7_1113300	UDP-galactose transporter, putative
Pf3D7_11_v3	457935	459197	PF3D7_1113400	ubiquitin domain containing protein
Pf3D7_11_v3	492090	510738	PF3D7_1113500	GTP binding protein, putative
Pf3D7_11_v3	810209	812290	PF3D7_1121400	WD domain, G-beta repeat-containing protein
Pf3D7_11_v3	812582	814130	PF3D7_1121500	conserved Plasmodium protein, unknown function
Pf3D7_11_v3	815385	816322	PF3D7_1121600	circumsporozoite-related antigen,exported protein 1 (EXP1)
Pf3D7_11_v3	820072	822520	PF3D7_1121700	protein GCN20 (GCN20)
Pf3D7_11_v3	823238	829313	PF3D7_1121800	petidase, M16 family
Pf3D7_11_v3	835888	837466	PF3D7_1121900	serine/threonine protein kinase, putative
Pf3D7_11_v3	838379	840000	PF3D7_1122000	conserved Plasmodium protein, unknown function
Pf3D7_11_v3	1035000	1037168	PF3D7_1126500	conserved Plasmodium protein, unknown function
Pf3D7_11_v3	1037642	1039691	PF3D7_1126600	steryl ester hydrolase, putative
Pf3D7_11_v3	1040789	1046087	PF3D7_1126700	conserved Plasmodium protein, unknown function
Pf3D7_11_v3	1049920	1052665	PF3D7_1126800	RNA binding protein, putative
Pf3D7_11_v3	1053641	1054333	PF3D7_1126900	small nuclear ribonucleoprotein F, putative (SNRPF)
Pf3D7_11_v3	1056197	1058054	PF3D7_1127000	protein phosphatase, putative
Pf3D7_11_v3	1060261	1060783	PF3D7_1127100	deoxyuridine 5'-triphosphate nucleotidohydrolase (dUTPase)
Pf3D7_11_v3	1062717	1063072	PF3D7_1127200	conserved Plasmodium protein, unknown function
Pf3D7_11_v3	1063669	1064551	PF3D7_1127300	methyltransferase, putative
Pf3D7_11_v3	1255285	1259671	PF3D7_1132400	conserved Plasmodium membrane protein, unknown function
Pf3D7_11_v3	1261758	1266078	PF3D7_1132500	amino acid transporter, putative
Pf3D7_11_v3	1266249	1267584	PF3D7_1132600	pre-mRNA splicing factor, putative
Pf3D7_11_v3	1268454	1269456	PF3D7_1132700	mitochondrial ribosomal protein L2 precursor
Pf3D7_11_v3	1271203	1271980	PF3D7_1132800	aquaglyceroporin (AQP)
Pf3D7_11_v3	1273406	1274009	PF3D7_1132900	glycine cleavage H protein (GCVH)
Pf3D7_11_v3	1275573	1275663	PF3D7_1133000	conserved Plasmodium protein, unknown function
Pf3D7_11_v3	1277345	1280000	PF3D7_1133100	conserved membrane protein, unknown function
Pf3D7_11_v3	1692896	1694137	PF3D7_1142100	conserved Plasmodium protein, unknown function
Pf3D7_11_v3	1695506	1701258	PF3D7_1142200	conserved Plasmodium protein, unknown function
Pf3D7_11_v3	1702088	1703642	PF3D7_1142300	conserved Plasmodium membrane protein, unknown function
Pf3D7_11_v3	1705695	1706573	PF3D7_1142400	coproporphyrinogen III oxidase (CPO)
Pf3D7_11_v3	1708065	1708679	PF3D7_1142500	60S ribosomal protein L28, putative
Pf3D7_11_v3	1685000	1690084	PF3D7_1142600	60S ribosomal protein L35ae, putative
Pf3D7_12_v3	1757516	1759199	PF3D7_1241200	conserved Plasmodium protein, unknown function
Pf3D7_12_v3	1760415	1766391	PF3D7_1241300	conserved Plasmodium protein, unknown function
Pf3D7_12_v3	1771995	1773258	PF3D7_1241400	RNA binding protein, putative
Pf3D7_12_v3	1774900	1776582	PF3D7_1241500	conserved Plasmodium protein, unknown function
Pf3D7_12_v3	1778153	1779411	PF3D7_1241600	mitochondrial carrier protein, putative
Pf3D7_12_v3	1780011	1782648	PF3D7_1241700	replication factor C subunit 4, putative
Pf3D7_12_v3	1755000	1756237	PF3D7_1241800	DEAD/DEAH box ATP-dependent RNA helicase, putative
Pf3D7_12_v3	1784379	1785000	PF3D7_1241900	Tetratricopeptide repeat protein, putative
Pf3D7_12_v3	2083352	2084318	PF3D7_1250800	DNA repair protein rhp16, putative
Pf3D7_12_v3	2085369	2086959	PF3D7_1250900	conserved Plasmodium protein, unknown function
Pf3D7_12_v3	2089483	2090220	PF3D7_1251000	conserved Plasmodium protein, unknown function
Pf3D7_12_v3	2092086	2094231	PF3D7_1251100	conserved Plasmodium protein, unknown function
Pf3D7_12_v3	2095061	2096508	PF3D7_1251200	coronin
Pf3D7_12_v3	2097435	2098845	PF3D7_1251300	thymidylate kinase (TMK)
Pf3D7_12_v3	2099851	2101969	PF3D7_1251400	conserved Plasmodium protein, unknown function
Pf3D7_12_v3	2103116	2105000	PF3D7_1251500	DEAD/DEAH box ATP-dependent RNA helicase, putative
Pf3D7_12_v3	2080000	2082887	PF3D7_1251600	conserved Plasmodium protein, unknown function
Pf3D7_13_v3	740526	741454	PF3D7_1317800	40S ribosomal protein S15/S19, putative
Pf3D7_13_v3	741925	744850	PF3D7_1317900	small ribosomal subunit nuclear export protein, putative
Pf3D7_13_v3	745946	746525	PF3D7_1318000	conserved Plasmodium membrane protein, unknown function
Pf3D7_13_v3	748386	748971	PF3D7_1318100	ferredoxin, putative
Pf3D7_13_v3	750315	751518	PF3D7_1318200	apicoplast glycerol-3-phosphate acyltransferase, putative
Pf3D7_13_v3	753909	759432	PF3D7_1318300	conserved Plasmodium protein, unknown function
Pf3D7_13_v3	760325	764139	PF3D7_1318400	chromosome segregation protein, putative
Pf3D7_13_v3	766139	767770	PF3D7_1318500	conserved Plasmodium protein, unknown function
Pf3D7_13_v3	768048	769650	PF3D7_1318600	conserved Plasmodium protein, unknown function
Pf3D7_13_v3	770645	772895	PF3D7_1318700	conserved Plasmodium protein, unknown function
Pf3D7_13_v3	774789	776745	PF3D7_1318800	secretory complex protein 63 (SEC63)
Pf3D7_13_v3	779933	781679	PF3D7_1318900	conserved Plasmodium protein, unknown function
Pf3D7_13_v3	789436	791848	PF3D7_1319000	conserved Plasmodium protein, unknown function
Pf3D7_13_v3	792380	794987	PF3D7_1319100	conserved protein, unknown function
Pf3D7_13_v3	795938	798353	PF3D7_1319200	conserved Plasmodium protein, unknown function
Pf3D7_13_v3	807218	807443	PF3D7_1319300	N2,N2-dimethylguanosine tRNA methyltransferase, putative
Pf3D7_13_v3	810186	815088	PF3D7_1319400	conserved Plasmodium protein, unknown function
Pf3D7_13_v3	815821	818398	PF3D7_1319500	conserved Plasmodium protein, unknown function
Pf3D7_13_v3	820740	821178	PF3D7_1319600	conserved Plasmodium protein, unknown function
Pf3D7_13_v3	822077	826547	PF3D7_1319700	ser/thr protein phosphatase 2A regulatory subunit A, putative
Pf3D7_13_v3	829533	833310	PF3D7_1319800	probable protein, unknown function
Pf3D7_13_v3	834179	835308	PF3D7_1319900	conserved Plasmodium protein, unknown function
Pf3D7_13_v3	836562	838446	PF3D7_1320000	rhoptry protein 2, putative (PRP2)
Pf3D7_13_v3	838847	840965	PF3D7_1320100	ATP-dependent Clp protease adaptor protein ClpS, putative
Pf3D7_13_v3	841670	842750	PF3D7_1320200	TBC domain protein, putative
Pf3D7_13_v3	843638	845111	PF3D7_1320300	conserved Plasmodium protein, unknown function
Pf3D7_13_v3	847089	848383	PF3D7_1320400	type I signal peptidase (SPB)
Pf3D7_13_v3	854931	856463	PF3D7_1320500	SNARE protein, putative (SNAP23)
Pf3D7_13_v3	857146	857944	PF3D7_1320600	Rab GTPase 11a (RAB11a)
Pf3D7_13_v3	859298	861347	PF3D7_1320700	conserved Plasmodium protein, unknown function
Pf3D7_13_v3	801711	806029	PF3D7_1320800	dihydrolipamide succinyltransferase component of 2-oxoglutarate dehydrogenase complex
Pf3D7_13_v3	849661	853990	PF3D7_1320900	RNA-binding protein, putative
Pf3D7_13_v3	861441	865000	PF3D7_1321000	conserved Plasmodium protein, unknown function
Pf3D7_13_v3	784109	786992	PF3D7_1321100	conserved Plasmodium protein, unknown function
Pf3D7_13_v3	1476332	1477307	PF3D7_1336200	conserved Plasmodium protein, unknown function
Pf3D7_13_v3	1477960	1480024	PF3D7_1336300	conserved Plasmodium membrane protein, unknown function
Pf3D7_13_v3	1479500	1479598	PF3D7_1336400	RanBPM and CLTH-like protein, putative
Pf3D7_13_v3	1480953	1481702	PF3D7_1336500	small nucleolar RNA snoR19
Pf3D7_13_v3	1482360	1482837	PF3D7_1336600	conserved Plasmodium protein, unknown function
Pf3D7_13_v3	1486455	1487616	PF3D7_1336700	conserved Plasmodium protein, unknown function
Pf3D7_13_v3	1488060	1490262	PF3D7_1336800	nuclear movement protein, putative
Pf3D7_13_v3	1491264	1494308	PF3D7_1336900	tryptophan--tRNA ligase, putative
Pf3D7_13_v3	1495258	1497240	PF3D7_1337000	endopeptidase, putative
Pf3D7_13_v3	1497876	1501494	PF3D7_1337100	protein kinase 6 (PK6)
Pf3D7_13_v3	1503014	1506022	PF3D7_1337200	1-deoxy-D-xylulose 5-phosphate synthase
Pf3D7_13_v3	1509588	1519593	PF3D7_1337300	exoribonuclease, putative
Pf3D7_13_v3	1524110	1524192	PF3D7_1337400	conserved Plasmodium protein, unknown function
Pf3D7_13_v3	1525561	1527814	PF3D7_1337500	conserved Plasmodium protein, unknown function
Pf3D7_13_v3	1528501	1530208	PF3D7_1337600	tRNA Serine
Pf3D7_13_v3	1534506	1535166	PF3D7_1337700	conserved Plasmodium protein, unknown function
Pf3D7_13_v3	1542079	1543981	PF3D7_1337800	calcium-dependent protein kinase 5 (CDPK5)
Pf3D7_13_v3	1545069	1545735	PF3D7_1337900	conserved Plasmodium protein, unknown function
Pf3D7_13_v3	1548691	1550396	PF3D7_1338000	conserved Plasmodium membrane protein, unknown function
Pf3D7_13_v3	1550948	1553103	PF3D7_1338100	proteasome regulatory subunit, putative
Pf3D7_13_v3	1554198	1556364	PF3D7_1338200	60S ribosomal protein L6-2, putative
Pf3D7_13_v3	1556658	1559734	PF3D7_1338300	elongation factor 1-gamma, putative
Pf3D7_13_v3	1561254	1563123	PF3D7_1338400	conserved Plasmodium protein, unknown function
Pf3D7_13_v3	1564931	1567660	PF3D7_1338500	conserved Plasmodium protein, unknown function
Pf3D7_13_v3	1568373	1571169	PF3D7_1338600	conserved Plasmodium protein, unknown function
Pf3D7_13_v3	1575355	1575427	PF3D7_1338700	conserved Plasmodium protein, unknown function
Pf3D7_13_v3	1576925	1576997	PF3D7_1338800	CPW-WPC family protein
Pf3D7_13_v3	1583225	1584053	PF3D7_1338900	serine/threonine protein kinase, putative
Pf3D7_13_v3	1585805	1586399	PF3D7_1339000	probable protein, unknown function
Pf3D7_13_v3	1587027	1587874	PF3D7_1339100	tRNA Methionine
Pf3D7_13_v3	1475000	1475661	PF3D7_1339200	tRNA Proline
Pf3D7_13_v3	1506964	1508977	PF3D7_1339300	conserved Plasmodium protein, unknown function
Pf3D7_13_v3	1536462	1540353	PF3D7_1339400	conserved Plasmodium protein, unknown function
Pf3D7_13_v3	1588403	1590000	PF3D7_1339500	mitochondrial ribosomal protein L49 precursor, putative
Pf3D7_13_v3	1572630	1573723	PF3D7_1339600	conserved Plasmodium protein, unknown function
Pf3D7_13_v3	1705000	1706123	PF3D7_1343200	tRNA guanosine-2'-O-methyltransferase, putative
Pf3D7_13_v3	1707730	1710679	PF3D7_1343300	conserved Plasmodium protein, unknown function
Pf3D7_13_v3	1714442	1719255	PF3D7_1343400	DNA repair protein RAD5, putative (RAD5)
Pf3D7_13_v3	1721903	1723685	PF3D7_1343500	conserved Plasmodium protein, unknown function
Pf3D7_13_v3	1724816	1726997	PF3D7_1343600	UDP-N-acetylglucosamine pyrophosphorylase, putative
Pf3D7_13_v3	1756211	1758158	PF3D7_1343700	kelch protein, putative
Pf3D7_13_v3	1759465	1761991	PF3D7_1343800	conserved Plasmodium protein, unknown function
Pf3D7_13_v3	1764189	1766607	PF3D7_1343900	U4/U6 small nuclear ribonucleoprotein PRP4, putative (PRPF4)
Pf3D7_13_v3	1774274	1779042	PF3D7_1344000	aminomethyltransferase, putative
Pf3D7_13_v3	1787819	1788869	PF3D7_1344100	krox-like protein. putative
Pf3D7_13_v3	1789424	1790672	PF3D7_1344200	heat shock protein 110, putative (HSP110)
Pf3D7_13_v3	1791031	1794766	PF3D7_1344300	conserved protein, unknown function
Pf3D7_13_v3	1796273	1797709	PF3D7_1344400	conserved Plasmodium protein, unknown function
Pf3D7_13_v3	1807158	1809617	PF3D7_1344500	conserved Plasmodium protein, unknown function
Pf3D7_13_v3	1809735	1810521	PF3D7_1344600	lipoyl synthase (LipA)
Pf3D7_13_v3	1812219	1813929	PF3D7_1344700	conserved Plasmodium protein, unknown function
Pf3D7_13_v3	1815074	1815548	PF3D7_1344800	aspartate carbamoyltransferase (atcasE)
Pf3D7_13_v3	1823189	1824026	PF3D7_1344900	conserved Plasmodium protein, unknown function
Pf3D7_13_v3	1826410	1827649	PF3D7_1345000	conserved Plasmodium protein, unknown function
Pf3D7_13_v3	1828282	1829689	PF3D7_1345100	thioredoxin 2 (TRX2)
Pf3D7_13_v3	1831841	1834991	PF3D7_1345200	rhomboid protease ROM6, putative (ROM6)
Pf3D7_13_v3	1835510	1836799	PF3D7_1345300	conserved Plasmodium protein, unknown function
Pf3D7_13_v3	1837751	1840105	PF3D7_1345400	conserved Plasmodium protein, unknown function
Pf3D7_13_v3	1843375	1844897	PF3D7_1345500	ubiquitin conjugating enzyme (UBC)
Pf3D7_13_v3	1845877	1846384	PF3D7_1345600	inner membrane complex protein
Pf3D7_13_v3	1849527	1850517	PF3D7_1345700	isocitrate dehydrogenase (NADP), mitochondrial precursor (IDH)
Pf3D7_13_v3	1871921	1873709	PF3D7_1345800	conserved Plasmodium protein, unknown function
Pf3D7_13_v3	1874059	1874725	PF3D7_1345900	conserved Plasmodium protein, unknown function
Pf3D7_13_v3	1876015	1877362	PF3D7_1346000	dynactin subunit 2, putative
Pf3D7_13_v3	1878874	1880194	PF3D7_1346100	Sec61 alpha subunit, PfSec61 (SEC61)
Pf3D7_13_v3	1881901	1882657	PF3D7_1346200	mog1 homolog, putative
Pf3D7_13_v3	1886343	1888476	PF3D7_1346300	DNA/RNA-binding protein Alba 2 (ALBA2)
Pf3D7_13_v3	1889852	1891121	PF3D7_1346400	conserved Plasmodium protein, unknown function
Pf3D7_13_v3	1893612	1895023	PF3D7_1346500	conserved Plasmodium protein, unknown function
Pf3D7_13_v3	1895982	1896402	PF3D7_1346600	conserved Plasmodium protein, unknown function
Pf3D7_13_v3	1897982	1899362	PF3D7_1346700	6-cysteine protein (P48/45)
Pf3D7_13_v3	1902722	1905355	PF3D7_1346800	6-cysteine protein (P47)
Pf3D7_13_v3	1908959	1910885	PF3D7_1346900	conserved Plasmodium protein, unknown function
Pf3D7_13_v3	1911506	1912832	PF3D7_1347000	G-beta repeat protein, putative
Pf3D7_13_v3	1919833	1923999	PF3D7_1347100	DNA topoisomerase III, putative
Pf3D7_13_v3	1925048	1926780	PF3D7_1347200	nucleoside transporter 1 (NT1)
Pf3D7_13_v3	1927448	1928260	PF3D7_1347300	conserved Plasmodium membrane protein, unknown function
Pf3D7_13_v3	1935595	1947380	PF3D7_1347400	conserved Plasmodium protein, unknown function
Pf3D7_13_v3	1950399	1951847	PF3D7_1347500	DNA/RNA-binding protein Alba 4 (ALBA4)
Pf3D7_13_v3	1953303	1954852	PF3D7_1347600	conserved Plasmodium protein, unknown function
Pf3D7_13_v3	1955253	1958358	PF3D7_1347700	ethanolamine-phosphate cytidylyltransferase (ECT)
Pf3D7_13_v3	1959656	1965568	PF3D7_1347800	leucine-rich repeat protein (LRR4.1)
Pf3D7_13_v3	1966889	1969427	PF3D7_1347900	conserved Plasmodium protein, unknown function
Pf3D7_13_v3	1969768	1970752	PF3D7_1348000	conserved Plasmodium protein, unknown function
Pf3D7_13_v3	1971889	1974481	PF3D7_1348100	GTPase, putative
Pf3D7_13_v3	1983822	1985011	PF3D7_1348200	step II splicing factor, putative
Pf3D7_13_v3	1985336	1995614	PF3D7_1348300	elongation factor Tu, putative
Pf3D7_13_v3	1997022	1998282	PF3D7_1348400	conserved Plasmodium membrane protein, unknown function
Pf3D7_13_v3	2000680	2002000	PF3D7_1348500	TBC domain protein, putative
Pf3D7_13_v3	2002428	2002989	PF3D7_1348600	conserved Plasmodium protein, unknown function
Pf3D7_13_v3	2003331	2005134	PF3D7_1348700	conserved Plasmodium protein, unknown function
Pf3D7_13_v3	2005961	2007950	PF3D7_1348800	E1-E2 ATPase, putative
Pf3D7_13_v3	2009476	2010281	PF3D7_1348900	conserved Plasmodium protein, unknown function
Pf3D7_13_v3	2011167	2012085	PF3D7_1349000	conserved Plasmodium protein, unknown function
Pf3D7_13_v3	2012798	2014919	PF3D7_1349100	nucleoside diphosphate hydrolase, putative
Pf3D7_13_v3	2015366	2018801	PF3D7_1349200	glutamate--tRNA ligase, putative
Pf3D7_13_v3	2021349	2022307	PF3D7_1349300	serine/threonine protein kinase (TKL3)
Pf3D7_13_v3	2023258	2024944	PF3D7_1349400	cytidine and deoxycytidylate deaminase, putative
Pf3D7_13_v3	2025365	2026106	PF3D7_1349500	conserved Plasmodium protein, unknown function
Pf3D7_13_v3	2027072	2028638	PF3D7_1349600	conserved Plasmodium protein, unknown function
Pf3D7_13_v3	2033837	2039882	PF3D7_1349700	conserved Plasmodium membrane protein, unknown function
Pf3D7_13_v3	2040404	2041555	PF3D7_1349800	nucleolar preribosomal associated cytoplasmic ATPase, putative
Pf3D7_13_v3	2043105	2047758	PF3D7_1349900	conserved Plasmodium protein, unknown function
Pf3D7_13_v3	2048380	2049656	PF3D7_1350000	conserved Plasmodium protein, unknown function
Pf3D7_13_v3	2052107	2053384	PF3D7_1350100	lysine--tRNA ligase, putative (KRS1)
Pf3D7_13_v3	2052740	2052885	PF3D7_1350200	small nuclear ribonucleoprotein E, putative (SNRPE)
Pf3D7_13_v3	2055215	2056721	PF3D7_1350300	conserved Plasmodium protein, unknown function
Pf3D7_13_v3	2059615	2063924	PF3D7_1350400	ubiquitin-activating enzyme e1, putative
Pf3D7_13_v3	2065372	2066409	PF3D7_1350500	conserved Plasmodium protein, unknown function
Pf3D7_13_v3	2065372	2066409	PF3D7_1350600	conserved Plasmodium protein, unknown function
Pf3D7_13_v3	2067528	2068767	PF3D7_1350700	N6-adenine-specific methylase, putative
Pf3D7_13_v3	2069316	2075337	PF3D7_1350800	conserved Plasmodium protein, unknown function
Pf3D7_13_v3	2076077	2079227	PF3D7_1350900	transcription factor with AP2 domain(s) (ApiAP2)
Pf3D7_13_v3	2083688	2085530	PF3D7_1351000	phosphatidylinositol transfer protein, putative
Pf3D7_13_v3	2087392	2092177	PF3D7_1351100	conserved Plasmodium protein, unknown function
Pf3D7_13_v3	2093364	2094337	PF3D7_1351200	conserved Plasmodium protein, unknown function
Pf3D7_13_v3	2101484	2109086	PF3D7_1351300	conserved Plasmodium membrane protein, unknown function
Pf3D7_13_v3	1720318	1721672	PF3D7_1351400	60S ribosomal protein L17, putative
Pf3D7_13_v3	1730701	1753486	PF3D7_1351500	small nucleolar RNA snoR21
Pf3D7_13_v3	1769128	1771927	PF3D7_1351600	glycerol kinase (GK)
Pf3D7_13_v3	1785332	1786805	PF3D7_1351700	alveolin, putative (ALV6)
Pf3D7_13_v3	1801270	1805737	PF3D7_1351800.1	conserved Plasmodium protein, unknown function
Pf3D7_13_v3	1816343	1821300	PF3D7_1351800.2	conserved Plasmodium protein, unknown function
Pf3D7_13_v3	1852897	1870864	PF3D7_1351900	conserved Plasmodium protein, unknown function
Pf3D7_13_v3	1882963	1884946	PF3D7_1352000	conserved Plasmodium protein, unknown function
Pf3D7_13_v3	1912947	1918904	PF3D7_1352100	ABC transporter, (heavy metal transporter family), putative
Pf3D7_13_v3	1929090	1933721	PF3D7_1352200	conserved Plasmodium protein, unknown function
Pf3D7_13_v3	1977268	1982692	PF3D7_1352300	conserved Plasmodium protein, unknown function
Pf3D7_13_v3	1998814	1999771	PF3D7_1352400	conserved Plasmodium protein, unknown function
Pf3D7_13_v3	2080763	2083152	PF3D7_1352500	thioredoxin-related protein, putative
Pf3D7_13_v3	1965962	1966322	PF3D7_1352600	conserved Plasmodium protein, unknown function
Pf3D7_13_v3	2096325	2099369	PF3D7_1352700	P-loop containing nucleoside triphosphate hydrolase, putative
Pf3D7_13_v3	2435342	2438924	PF3D7_1360800	falcilysin (FLN)
Pf3D7_13_v3	2445089	2447264	PF3D7_1360900	polyadenylate-binding protein, putative
Pf3D7_13_v3	2450460	2453760	PF3D7_1361000	arginine methyltransferase 5, putative (PRMT5)
Pf3D7_13_v3	2462068	2463784	PF3D7_1361100	Sec24 subunit a (SEC24a)
Pf3D7_13_v3	2464134	2464718	PF3D7_1361200	conserved Plasmodium protein, unknown function
Pf3D7_13_v3	2465490	2467982	PF3D7_1361300	conserved Plasmodium protein, unknown function
Pf3D7_13_v3	2465490	2467982	PF3D7_1361400	actin-depolymerizing factor 2 (ADF2)
Pf3D7_13_v3	2469126	2469540	PF3D7_1361500.1	conserved Plasmodium protein, unknown function
Pf3D7_13_v3	2470971	2471793	PF3D7_1361500.2	conserved Plasmodium protein, unknown function
Pf3D7_13_v3	2482471	2483296	PF3D7_1361600	conserved Plasmodium protein, unknown function
Pf3D7_13_v3	2486753	2487353	PF3D7_1361700	cytochrome c oxidase subunit 2, putative
Pf3D7_13_v3	2487856	2489475	PF3D7_1361800	conserved Plasmodium protein, unknown function
Pf3D7_13_v3	2490385	2491837	PF3D7_1361900	proliferating cell nuclear antigen (PCNA)
Pf3D7_13_v3	2493142	2493712	PF3D7_1362000	conserved Plasmodium protein, unknown function
Pf3D7_13_v3	2495923	2502070	PF3D7_1362100	14-3-3 protein (14-3-3II)
Pf3D7_13_v3	2503184	2505458	PF3D7_1362200	RuvB-like helicase (RUVB3)
Pf3D7_13_v3	2440437	2442909	PF3D7_1362300	conserved protein, unknown function
Pf3D7_13_v3	2455260	2461424	PF3D7_1362400	calpain (Pcalp)
Pf3D7_13_v3	2473529	2481626	PF3D7_1362500	exonuclease, putative
Pf3D7_13_v3	2506147	2507214	PF3D7_1362600	conserved Plasmodium protein, unknown function
Pf3D7_13_v3	2596388	2597822	PF3D7_1364400	conserved Plasmodium protein, unknown function
Pf3D7_13_v3	2598756	2601399	PF3D7_1364500	exosome complex exonuclease, putative
Pf3D7_13_v3	2601800	2602895	PF3D7_1364600	aldo-keto reductase, putative
Pf3D7_13_v3	2603462	2604972	PF3D7_1364700	conserved Plasmodium protein, unknown function, pseudogene
Pf3D7_13_v3	2606396	2608050	PF3D7_1364800	DNA-directed RNA polymerase 2, putative
Pf3D7_13_v3	2608697	2609744	PF3D7_1364900	ferrochelatase (FC)
Pf3D7_13_v3	2609932	2610581	PF3D7_1365000	conserved Plasmodium protein, unknown function
Pf3D7_13_v3	2611482	2611638	PF3D7_1365100	mitochondrial ribosomal protein S17 precursor, putative
Pf3D7_13_v3	2612421	2614644	PF3D7_1365200	conserved Plasmodium protein, unknown function
Pf3D7_13_v3	2590000	2594829	PF3D7_1365300	conserved Plasmodium protein, unknown function
Pf3D7_14_v3	140000	141420	PF3D7_1403800	nuclear formin-like protein (MISFIT)
Pf3D7_14_v3	142241	143138	PF3D7_1403900	phosphatase, putative
Pf3D7_14_v3	143983	144661	PF3D7_1404000	DNA-directed RNA polymerase II subunit RPB4, putative (RPB4)
Pf3D7_14_v3	145133	145649	PF3D7_1404100	cytochrome c, putative
Pf3D7_14_v3	147960	148415	PF3D7_1404200	conserved Plasmodium protein, unknown function
Pf3D7_14_v3	149999	150608	PF3D7_1404300	secreted ookinete adhesive protein (SOAP)
Pf3D7_14_v3	151764	152310	PF3D7_1404400	mitochondrial ribosomal protein L16 precursor, putative
Pf3D7_14_v3	153138	154545	PF3D7_1404500	U3 small nucleolar ribonucleoprotein, U3 snoRNP, putative
Pf3D7_14_v3	154854	160191	PF3D7_1404600.1	adenylyl cyclase alpha (ACalpha)
Pf3D7_14_v3	154854	160191	PF3D7_1404600.2	adenylyl cyclase alpha (ACalpha)
Pf3D7_14_v3	154854	160191	PF3D7_1404600.3	adenylyl cyclase alpha (ACalpha)
Pf3D7_14_v3	161226	162099	PF3D7_1404700	conserved Plasmodium protein, unknown function
Pf3D7_14_v3	163989	165000	PF3D7_1404800	conserved Plasmodium protein, unknown function
Pf3D7_14_v3	1025000	1025765	PF3D7_1426300	dynein-associated protein, putative
Pf3D7_14_v3	1026261	1027144	PF3D7_1426400	MORN repeat protein, putative
Pf3D7_14_v3	1027965	1029948	PF3D7_1426500	ATP-binding cassette sub-family G member 2 (ABCG2)
Pf3D7_14_v3	1036136	1039583	PF3D7_1426600	conserved Plasmodium protein, unknown function
Pf3D7_14_v3	1050049	1050316	PF3D7_1426700	phosphoenolpyruvate carboxylase, putative (PEPC)
Pf3D7_14_v3	1051084	1054594	PF3D7_1426800	conserved Plasmodium protein, unknown function
Pf3D7_14_v3	1056161	1060124	PF3D7_1426900	ubiquinol-cytochrome c reductase hinge protein, putative
Pf3D7_14_v3	1061804	1062779	PF3D7_1427000	conserved Plasmodium protein, unknown function
Pf3D7_14_v3	1031064	1035360	PF3D7_1427100	lipase, putative
Pf3D7_14_v3	1064141	1069386	PF3D7_1427200	selenoprotein (Sel4)
Pf3D7_14_v3	1043056	1049590	PF3D7_1427300	conserved Plasmodium protein, unknown function
Pf3D7_14_v3	1700673	1702050	PF3D7_1441700	metalloprotease, putative
Pf3D7_14_v3	1702608	1703809	PF3D7_1441800	vacuolar-sorting protein SNF7, putative
Pf3D7_14_v3	1704593	1704797	PF3D7_1441900	transcription factor TFIIH complex subunit Tfb5, putative
Pf3D7_14_v3	1705125	1705783	PF3D7_1442000	ADP-ribosylation factor, putative
Pf3D7_14_v3	1706519	1707512	PF3D7_1442100	replication factor A protein 3, putative
Pf3D7_14_v3	1708527	1711530	PF3D7_1442200	GTP binding protein, putative
Pf3D7_14_v3	1712625	1714065	PF3D7_1442300	tRNA binding protein, putative
Pf3D7_14_v3	1724401	1725000	PF3D7_1442400	conserved Plasmodium protein, unknown function
Pf3D7_14_v3	1717170	1723512	PF3D7_1442500	protein prenyltransferase alpha subunit, putative
Pf3D7_14_v3	2240000	2240227	PF3D7_1454600	mitochondrial ribosomal protein S11 precursor, putative
Pf3D7_14_v3	2241432	2242839	PF3D7_1454700	6-phosphogluconate dehydrogenase, decarboxylating, putative
Pf3D7_14_v3	2243872	2244367	PF3D7_1454800	conserved Plasmodium protein, unknown function
Pf3D7_14_v3	2245099	2245564	PF3D7_1454900	conserved Plasmodium protein, unknown function
Pf3D7_14_v3	2247244	2249750	PF3D7_1455000	protein phosphatase, putative
Pf3D7_14_v3	2251187	2251934	PF3D7_1455100	protein phosphatase, putative
Pf3D7_14_v3	2255061	2256741	PF3D7_1455200.1	methyltransferase, putative
Pf3D7_14_v3	2255061	2256741	PF3D7_1455200.2	methyltransferase, putative
Pf3D7_14_v3	2262738	2263801	PF3D7_1455300	conserved Plasmodium protein, unknown function
Pf3D7_14_v3	2267200	2270851	PF3D7_1455400	hemolysin, putative
Pf3D7_14_v3	2271528	2277243	PF3D7_1455500	gamma-adaptin, putative
Pf3D7_14_v3	2278700	2282162	PF3D7_1455600	ferlin, putative
Pf3D7_14_v3	2285112	2290227	PF3D7_1455700	conserved Plasmodium protein, unknown function
Pf3D7_14_v3	2290886	2292691	PF3D7_1455800	LCCL domain-containing protein (CCp2)
Pf3D7_14_v3	2296490	2300868	PF3D7_1455900	dfg10 like protein, putative
Pf3D7_14_v3	2301455	2302844	PF3D7_1456000	transcription factor with AP2 domain(s) (ApiAP2)
Pf3D7_14_v3	2303564	2306468	PF3D7_1456100	serine hydroxymethyltransferase, putative (SHMT)
Pf3D7_14_v3	2306954	2308202	PF3D7_1456200	SNARE protein, putative (SYN3)
Pf3D7_14_v3	2314379	2321555	PF3D7_1456300	conserved Plasmodium protein, unknown function
Pf3D7_14_v3	2321952	2322798	PF3D7_1456400	conserved Plasmodium protein, unknown function
Pf3D7_14_v3	2323771	2325826	PF3D7_1456500	conserved Plasmodium protein, unknown function
Pf3D7_14_v3	2329932	2332086	PF3D7_1456600	mitochondrial ribosomal protein L28 precursor, putative
Pf3D7_14_v3	2334786	2335962	PF3D7_1456700	conserved Plasmodium protein, unknown function
Pf3D7_14_v3	2336648	2339153	PF3D7_1456800	V-type H( )-translocating pyrophosphatase, putative (VP1)
Pf3D7_14_v3	2343639	2344218	PF3D7_1456900	conserved protein, unknown function
Pf3D7_14_v3	2346177	2348097	PF3D7_1457000	signal peptide peptidase (SPP)
Pf3D7_14_v3	2360873	2362133	PF3D7_1457100	conserved Plasmodium protein, unknown function
Pf3D7_14_v3	2363577	2365370	PF3D7_1457200	thioredoxin 1 (TRX1)
Pf3D7_14_v3	2367286	2371723	PF3D7_1457300	conserved Plasmodium protein, unknown function
Pf3D7_14_v3	2372232	2373744	PF3D7_1457400	conserved Plasmodium protein, unknown function
Pf3D7_14_v3	2387785	2389495	PF3D7_1457500	vacuolar protein sorting-associated protein 4 (VPS4)
Pf3D7_14_v3	2390725	2390902	PF3D7_1457600	conserved Plasmodium protein, unknown function
Pf3D7_14_v3	2391117	2391601	PF3D7_1457700	large ribosomal subunit nuclear export factor, putative
Pf3D7_14_v3	2397918	2398869	PF3D7_1457800	conserved Plasmodium protein, unknown function
Pf3D7_14_v3	2400514	2405411	PF3D7_1457900	conserved Plasmodium protein, unknown function
Pf3D7_14_v3	2410953	2412015	PF3D7_1458000	cysteine proteinase falcipain 1 (FP1)
Pf3D7_14_v3	2414869	2417467	PF3D7_1458100	conserved Plasmodium protein, unknown function
Pf3D7_14_v3	2418421	2419298	PF3D7_1458200	conserved Plasmodium protein, unknown function
Pf3D7_14_v3	2420763	2422989	PF3D7_1458300	conserved Plasmodium protein, unknown function
Pf3D7_14_v3	2427223	2430091	PF3D7_1458400	aminotransferase, putative
Pf3D7_14_v3	2432176	2432746	PF3D7_1458500	conserved Plasmodium protein, unknown function
Pf3D7_14_v3	2433360	2434383	PF3D7_1458600	conserved Plasmodium protein, unknown function
Pf3D7_14_v3	2436694	2439616	PF3D7_1458700	exonuclease V, mitochondrial, putative
Pf3D7_14_v3	2441344	2443896	PF3D7_1458800	conserved Plasmodium protein, unknown function
Pf3D7_14_v3	2444472	2445000	PF3D7_1458900	conserved protein, unknown function
Pf3D7_14_v3	2259464	2261297	PF3D7_1459000	ATP-dependent RNA helicase DBP5 (DBP5)
Pf3D7_14_v3	2309180	2312472	PF3D7_1459100	GTP-binding protein, putative
Pf3D7_14_v3	2340783	2343027	PF3D7_1459200	conserved Plasmodium protein, unknown function
Pf3D7_14_v3	2375578	2385946	PF3D7_1459300	OPA3-like protein, putative
Pf3D7_14_v3	2391782	2396831	PF3D7_1459400	conserved Plasmodium protein, unknown function
Pf3D7_14_v3	2406667	2410159	PF3D7_1459500	conserved Plasmodium protein, unknown function
Pf3D7_14_v3	2423906	2426300	PF3D7_1459600	conserved Plasmodium protein, unknown function
Pf3D7_14_v3	2350984	2360152	PF3D7_1459700	pyridoxal 5'-phosphate synthase, putative
Pf3D7_14_v3	3040767	3043560	PF3D7_1474200	conserved Plasmodium membrane protein, unknown function
Pf3D7_14_v3	3055714	3057820	PF3D7_1474300	DNA repair metallo-beta-lactamase protein, putative
Pf3D7_14_v3	3060863	3062634	PF3D7_1474400	conserved Plasmodium protein, unknown function
Pf3D7_14_v3	3067561	3068692	PF3D7_1474500	splicing factor 3A subunit 1, putative (SF3A1)
Pf3D7_14_v3	3072260	3073247	PF3D7_1474600	conserved Plasmodium membrane protein, unknown function
Pf3D7_14_v3	3035000	3038832	PF3D7_1474700	protein kinase, putative
Pf3D7_14_v3	3044128	3055248	PF3D7_1474800	proteosome subunit alpha type 1, putative
Pf3D7_14_v3	3063190	3065763	PF3D7_1474900	trailer hitch homolog, putative (CITH)
