# Supplementary material for: Pooled Sequencing and Rare Variant Association Tests for Identifying the Determinants of Emerging Drug Resistance in Malaria Parasites
Source: Mol Biol Evol. 2014 Dec 21;32(4):1080–90. doi: 10.1093/molbev/msu397 (PMC4379400; doi:10.1093/molbev/msu397)
Supplement: Supplementary Data [file supp_msu397_Supplementary_Table_2.xlsx]

## Sheet: Supp Table 7
Chr	Pos	GeneId	GeneDescription	N/S	KH1-KH2	KH1-KH3	KH1-KH4	SEA	KH1	KH2	KH3	KH4	KHA
MAL1	107751	PFA0120c	hydrolase putative	N	0.0946	0.0095	0.5949	0.4103	0.254	0.037	0.1739	1	0.4104
MAL1	148543	PFA0170c	zinc carboxy peptidase putative	N	0.8333	0	0	0	0	0.9091	0	0	0.0597
MAL1	162708	PFA0180w	hypothetical protein conserved	N	0.8333	0	0	0.0254	0	0.9091	0	0	0.0977
MAL1	179500	PFA0205w	hypothetical protein	N	0.7658	0.0009	0.0164	0.0948	0.0323	0.9057	0.0435	0	0.12
MAL1	180312	PFA0205w	hypothetical protein	N	0.5526	0.0917	0.1683	0.2593	0.2881	1	0.0588	0	0.4215
MAL1	180421	PFA0205w	hypothetical protein	N	0.0517	0.0517	0.8209	0.9524	0.9016	1	1	0	0.8559
MAL1	180427	PFA0205w	hypothetical protein	N	0.5897	0.0855	0.1481	0.2162	0.2581	1	0.0476	0	0.371
MAL1	180451	PFA0205w	hypothetical protein	N	0.008	0.008	0.9688	0	0.0159	0	0	1	0.1008
MAL1	180452	PFA0205w	hypothetical protein	S	0.575	0.097	0.156	0.2155	0.2698	1	0.0435	0	0.3798
MAL1	180465	PFA0205w	hypothetical protein	N	0.5275	0.1455	0.1455	0.181	0.254	0.963	0	0	0.2214
MAL1	183495	PFA0210c	hypothetical protein conserved	S	0.0328	0.0328	0.8806	0.0085	0.0635	0	0	1	0.0827
MAL1	197214	PFA0215w	hypothetical protein conserved	S	0.7742	0	0	0	0	0.8727	0	0	0.0985
MAL1	197503	PFA0215w	hypothetical protein conserved	N	0.5855	0.115	0.115	0.5932	0.2063	0.9608	0	0	0.3016
MAL1	199190	PFA0220w	ubiquitin carboxyl-terminal hydrolase putative	N	0.1351	0.0272	0.6154	0.3097	0.2381	0	0.3913	1	0.2558
MAL1	199191	PFA0220w	ubiquitin carboxyl-terminal hydrolase putative	N	0.1351	0.0272	0.6154	0.3097	0.2381	0	0.3913	1	0.2656
MAL1	199204	PFA0220w	ubiquitin carboxyl-terminal hydrolase putative	N	0.0796	0.0755	0.7429	0.2991	0.1475	0	0.3913	1	0.2256
MAL1	211227	PFA0240w	novel putative transporter PfNPT	N	0.7071	0.0484	0.008	0.2655	0.0159	0.8491	0.1304	0	0.2835
MAL1	211754	PFA0240w	novel putative transporter PfNPT	N	0.5767	0.0588	0.0588	0.3051	0.1111	0.8704	0	0	0.2889
MAL1	212927	PFA0240w	novel putative transporter PfNPT	N	0	0	0.5455	0	0	0	0	0.7059	0.0593
MAL1	224151	PFA0255c	hypothetical protein conserved	S	0.6815	0.0244	0.0244	0.161	0.0476	0.8704	0	0	0.194
MAL1	240211	PFA0280w	asparagine-rich antigen Pfa35-2	N	0.5838	0	0.0678	0.6068	0.873	0.1091	0.8696	1	0.6889
MAL1	246841	PFA0280w	asparagine-rich antigen Pfa35-2	N	0.0081	0.6728	0.0081	0.1017	0.0161	0	0.8261	0	0.0602
MAL1	263857	PFA0305c	hypothetical protein conserved	N	0.8	0	0	0.009	0	0.8889	0	0	0.1061
MAL1	266536	PFA0310c	calcium-transporting ATPase	S	0.8033	0	0	0.0085	0	0.8909	0	0	0.1145
MAL1	278517	PFA0320w	hypothetical protein conserved	N	0.008	0.809	0.008	0.1017	0.0159	0	0.913	0	0.0746
MAL1	283985	PFA0330w	pfAARP2 protein	S	0.8024	0.0066	0.008	0.2288	0.0159	0.9091	0.0435	0	0.1579
MAL1	306942	PFA0375c	lipid/sterol%3AH-B symporter	N	0.8333	0.2105	0	0.2373	0	0.9091	0.3478	0	0.1778
MAL1	308087	PFA0375c	lipid/sterol%3AH-B symporter	N	0.008	0.008	0.5702	0.0085	0.0159	0	0	0.75	0.1259
MAL1	340657	PFA0410w	hypothetical protein conserved	S	0.5287	0.1283	0.0116	0.6838	0.746	0.0364	0.3913	0.6471	0.6045
MAL1	341601	PFA0410w	hypothetical protein conserved	N	0.6986	0.0562	0.6986	0.3796	0.1774	1	0.3913	1	0.6667
MAL1	356625	PFA0430c	hypothetical protein conserved	N	0.9273	0.0222	0	0.188	0	0.9623	0.0435	0	0.1
MAL1	403093	PFA0510w	hypothetical protein conserved	N	0.746	0.0222	0	0	0	0.8545	0.0435	0	0.1111
MAL1	435594	PFA0545c	replication factor c protein putative	N	0.6882	0.008	0.008	0	0.0159	0.8364	0	0	0.0963
MAL1	470043	PFA0590w	ABC transporter(CT family) PfMRP	N	0.0214	0.5556	0.5556	0.2522	0.7143	0.8364	0	0	0.4328
MAL1	488280	PFA0615w	hypothetical protein	N	0.599	0.7978	0.0328	0.3739	0.0635	0.8333	0.9565	0	0.2538
MAL1	489044	PFA0620c	glutamic acid-rich protein (garp)	S	0.5717	0.0275	0.0508	0.2281	0.0968	0.8519	0.2174	0	0.2558
MAL1	490416	PFA0620c	glutamic acid-rich protein (garp)	N	0.7333	0.1282	0	0.2458	0	0.8462	0.2273	0	0.197
MAL1	510187	PFA0640c	hypothetical protein	S	0.6201	0.0143	0.0333	0.1356	0.0645	0.8491	0.1364	0	0.1288
MAL1	513392	-	-	-	0.5881	0.115	0.0267	0.5128	0.2063	0.9623	0	0.3529	0.2388
MAL1	513455	-	-	-	0.4346	0.424	0.5	0.678	0.3333	0.963	0.9565	1	0.5373
MAL1	518992	-	-	-	0.4534	0.5181	0.0014	0.513	0.3175	0.9636	1	0.3529	0.6791
MAL1	523820	PFA0660w	protein with DNAJ domain dnj1/sis1 family	N	0.0012	0.7413	0.366	0.3559	0.0968	0.0769	0.9565	0.6875	0.2846
MAL1	530916	PFA0665w	hypothetical protein conserved in P. falciparum	S	0.0677	0.115	0.6579	0.6186	0.7937	0.9636	1	0	0.7239
MAL1	530956	PFA0665w	hypothetical protein conserved in P. falciparum	N	0.1051	0.156	0.575	0.5254	0.2698	0.0364	0	1	0.4
MAL1	531001	PFA0665w	hypothetical protein conserved in P. falciparum	N	0.2361	0.5181	0.1887	0.3305	0.3175	0.8	1	0	0.3806
MAL1	533475	PFA0665w	hypothetical protein conserved in P. falciparum	N	0.069	0.7714	0.069	0.0424	0.129	0	1	0	0.1667
MAL1	533616	PFA0665w	hypothetical protein conserved in P. falciparum	S	0.348	0.6579	0.115	0.1293	0.2063	0.7963	1	0	0.2248
MAL1	533875	PFA0665w	hypothetical protein conserved in P. falciparum	N	0.0796	0.7429	0.0796	0.1468	0.1475	0	1	0	0.1754
MAL1	533876	PFA0665w	hypothetical protein conserved in P. falciparum	N	0.0796	0.7429	0.0796	0.1455	0.1475	0	1	0	0.1897
MAL1	533883	PFA0665w	hypothetical protein conserved in P. falciparum	S	0.0783	0.7465	0.0783	0.1316	0.1452	0	1	0	0.1587
MAL1	534204	PFA0665w	hypothetical protein conserved in P. falciparum	S	0.1351	0.6154	0.1351	0.1356	0.2381	0	1	0	0.2632
MAL1	535678	PFA0665w	hypothetical protein conserved in P. falciparum	N	0.0348	0.0769	0.6418	0.9153	0.8571	0.9636	1	0.0588	0.8421
MAL1	535826	PFA0665w	hypothetical protein conserved in P. falciparum	N	0.0274	0.0678	0.7746	0.1638	0.127	0.0364	0	1	0.1333
MAL1	536821	PFA0665w	hypothetical protein conserved in P. falciparum	N	0.6615	0	0	0.0256	0	0.7963	0	0	0.0821
MAL1	536933	PFA0665w	hypothetical protein conserved in P. falciparum	S	0.5894	0.0017	0.4606	0.4786	0.7937	0.037	0.8261	0.1176	0.5224
MAL10	51374	PF10_0006	rifin	N	0.0261	0.0261	0.6945	0.0885	0.0508	0	0	0.8824	0.0508
MAL10	58741	-	-	-	0.8857	0.0312	0.0312	0.9714	0.9394	0	1	1	0.9531
MAL10	61146	PF10_0012	erythrocyte membrane protein 1 (PfEMP1) truncated	N	0.0185	0.6649	0.0185	0.1019	0.0364	0	0.8462	0	0.0579
MAL10	81727	PF10_0019	early transcribed membrane protein 10.1 etramp 10.1	N	0.5189	0.0149	0.2503	0.161	0.1111	0.8302	0.0455	0.5882	0.3053
MAL10	93179	PF10_0021	hypothetical protein	N	0.5123	0.0139	0.0957	0.3305	0.1746	0.8889	0.2727	0	0.3788
MAL10	96412	PF10_0022	hypothetical protein	N	0.5328	0.0292	0.0769	0.3814	0.1429	0.8727	0.0435	0	0.3864
MAL10	152975	PF10_0037	hypothetical protein	N	0.1618	0.5165	0.002	0.6017	0.746	0.3455	0.0435	0.7059	0.7239
MAL10	157360	PF10_0037	hypothetical protein	S	0.563	0.0693	0.0279	0.1712	0.2222	0.96	0.0435	0.375	0.2636
MAL10	207490	PF10_0047	RNA binding protein putative	N	0.6081	0.0065	0.0564	0.2797	0.8065	0.0364	0.7391	0.5882	0.3485
MAL10	217296	PF10_0049	hypothetical protein	S	0.9385	0.4277	0.2092	0.661	0.0317	1	0.6522	0.4118	0.5224
MAL10	244559	PF10_0057a	DnaJ protein putative	N	0.0364	0.1193	0.5224	0.1589	0.2131	0.0784	0	0.9286	0.3636
MAL10	244748	PF10_0057a	DnaJ protein putative	S	0.115	0.0002	0.6579	0.2328	0.2063	0	0.2174	1	0.2077
MAL10	256602	PF10_0061	hypothetical protein	S	0.0877	0.0877	0.7222	0.0172	0.1613	0	0	1	0.1024
MAL10	317581	PF10_0077	eukaryotictranslation initiation factor 3 subunit 7 putative	S	0.75	0.595	0.0769	0.4153	0.1429	1	0.913	0	0.5448
MAL10	327490	PF10_0078	histone deacetylase putative	S	0.0328	0.0328	0.6725	0.094	0.0635	0	0	0.8824	0.1136
MAL10	333552	PF10_0079	hypothetical protein	S	0.0413	0.0413	0.6457	0	0.0794	0	0	0.8824	0.0301
MAL10	336274	PF10_0079	hypothetical protein	N	0.68	0.4628	0.4812	0.4741	0.1905	1	0.8696	0.8824	0.4925
MAL10	337757	PF10_0079	hypothetical protein	N	0.0413	0.0413	0.6457	0.0087	0.0794	0	0	0.8824	0.1119
MAL10	369634	PF10_0086	adenylate kinase putative	S	0	0	0.7895	0.1102	0	0	0	0.8824	0.0526
MAL10	399697	PF10_0096	hypothetical protein	S	0.1709	0.0573	0.6322	0.6293	0.9194	0.5556	0.7391	0.125	0.8657
MAL10	446883	PF10_0113	hypothetical protein	N	0.1491	0.0925	0.6199	0.2203	0.0952	0.4364	0.3478	0.8824	0.2667
MAL10	490647	PF10_0124	hypothetical protein	N	0.5592	0.6579	0.4606	0.1624	0.2063	0.9455	1	0.8824	0.5639
MAL10	490719	PF10_0124	hypothetical protein	N	0.5592	0.6579	0.4384	0.1441	0.2063	0.9455	1	0.8667	0.5564
MAL10	497460	PF10_0126	hypothetical protein conserved	N	0.5895	0.6944	0.6944	0.1416	0.1803	0.9423	1	1	0.7231
MAL10	511299	PF10_0129	hypothetical protein	N	0.0443	0.1348	0.5556	0.5385	0.2857	0.4909	0.6522	1	0.7015
MAL10	519634	PF10_0131	hypothetical protein	N	0.1526	0.2313	0.75	0.0862	0.1429	0.5091	0.6087	1	0.5878
MAL10	527564	PF10_0132	phospholipase C-like putative	S	0.4883	0.5365	0.6154	0.2411	0.2381	0.9273	0.9565	1	0.7239
MAL10	574397	PF10_0141	cdk7 putative	S	0.498	0.5949	0.1146	0.6949	0.254	0.9455	1	0.5882	0.6343
MAL10	581710	PF10_0143	transcriptional activator ADA2 putative	N	0.6671	0.0792	0.0001	0.5932	0.8889	0.0727	0.6522	0.8824	0.7895
MAL10	586774	PF10_0143	transcriptional activator ADA2 putative	S	0.8621	0.2105	0	0.2261	0	0.9259	0.3478	0	0.1385
MAL10	598121	PF10_0145	hypothetical protein	N	0.4171	0.5696	0.1589	0.5517	0.2742	0.9091	1	0	0.4436
MAL10	611410	PF10_0147	FAD synthetase putative	N	0.5005	0.6579	0.115	0.7069	0.2063	0.9091	1	0	0.5414
MAL10	675972	PF10_0163	hypothetical protein	N	0.7044	0.161	0.0167	0.0435	0.0328	0.8679	0.3478	0	0.1846
MAL10	696002	PF10_0168	hypothetical protein	N	0.5274	0.1043	0.0588	0.2034	0.1111	0.8364	0.3913	0	0.3806
MAL10	727937	PF10_0177	erythrocyte membrane-associated antigen	N	0.7821	0.0816	0.0413	0.2203	0.0794	0.963	0.3043	0	0.2889
MAL10	741531	PF10_0179	PHF5-like protein putative	S	0.0328	0.0328	0.6725	0.0085	0.0635	0	0	0.8824	0.0597
MAL10	774235	PF10_0185	hypothetical protein	N	0.656	0.0816	0.1104	0.339	0.0794	0.8889	0.3043	0.3529	0.2595
MAL10	879085	PF10_0211	hypothetical protein	N	0.0002	0.0161	0.6403	0.0442	0.0317	0.0364	0	0.8235	0.1194
MAL10	885312	PF10_0211	hypothetical protein	N	0.5292	0.6579	0.1985	0.5138	0.2063	0.9273	1	0.6471	0.6418
MAL10	898239	PF10_0212	hypothetical protein	N	0.0993	0.1878	0.5311	0.2288	0.2222	0.5273	0.6522	0.9412	0.447
MAL10	927613	PF10_0215	hypothetical protein	N	0.0104	0.6003	0.05	0.1466	0.0952	0.1636	0.8696	0	0.2857
MAL10	1068089	PF10_0249	hypothetical protein	N	0.0244	0.6158	0.0244	0.0556	0.0476	0	0.8261	0	0.1567
MAL10	1129805	PF10_0265	hypothetical protein	N	0.0356	0.0244	0.7002	0.2393	0.0476	0.1636	0	0.8824	0.3806
MAL10	1140854	PF10_0268	merozoite capping protein 1	N	0.0525	0.1171	0.5476	0.1034	0.2097	0.0545	0	0.9412	0.3828
MAL10	1217609	PF10_0292	hypothetical protein	S	0.5274	0.0016	0.0088	0.0169	0.1111	0.8364	0.087	0.0588	0.2015
MAL10	1220253	PF10_0292	hypothetical protein	N	0.0208	0.5021	0.0018	0.1356	0.0806	0.0182	0.7826	0.0588	0.2331
MAL10	1246016	PF10_0299	glycoprotease putative	S	0.7167	0.0002	0.0413	0.1111	0.0794	0.9259	0.087	0	0.1811
MAL10	1386847	PF10_0341	hypothetical protein conserved	S	0.0435	0.035	0.5311	0.3729	0.2222	0.0741	0.087	0.9412	0.2857
MAL10	1433754	PF10_0355	Erythrocyte membrane protein putative	N	0.3492	0	0.6336	0.268	0.093	0.6667	0.0909	0.8889	0.2273
MAL10	1433923	PF10_0355	Erythrocyte membrane protein putative	N	0.3599	0.0216	0.5397	0.2604	0.0714	0.6471	0.1667	0.8	0.2222
MAL10	1433954	PF10_0355	Erythrocyte membrane protein putative	N	0.3743	0.017	0.5282	0.3661	0.1304	0.7368	0.2308	0.8571	0.2473
MAL10	1434063	PF10_0355	Erythrocyte membrane protein putative	S	0.3282	0.0128	0.5026	0.2828	0.1667	0.7368	0.0909	0.875	0.1951
MAL10	1546291	PF10_0374	Pf 11-1 protein	S	0.1068	0.1068	0.6765	0.0259	0.193	0	0	1	0.1635
MAL10	1558442	PF10_0378	DnaJ protein putative	N	0.0508	0.0103	0.552	0.0603	0.2063	0.0545	0.1304	0.9412	0.2576
MAL11	110453	PF11_0035	hypothetical protein	N	0.5332	0.0005	0.0288	0.0435	0.082	0.8077	0.0952	0.2	0.1339
MAL11	119498	PF11_0037	hypothetical protein	N	0.5592	0.025	0.0345	0.5932	0.7937	0.0545	0.6522	0.625	0.609
MAL11	119554	PF11_0037	hypothetical protein	N	0.547	0.0069	0.0759	0.8136	0.9206	0.1852	0.8696	0.7059	0.7537
MAL11	137230	PF11_0041	hypothetical protein	N	0.5402	0.0003	0.042	0.0254	0.0806	0.8113	0.0909	0	0.0985
MAL11	138699	PF11_0042	hypothetical protein	N	0.6659	0.0142	0.0169	0.0442	0.0333	0.8431	0.0909	0	0.0775
MAL11	172212	PF11_0049	hypothetical protein conserved	N	0.6262	0.0405	0.0244	0.1835	0.0476	0.8333	0.1739	0	0.291
MAL11	187102	PF11_0053	PfSNF2L	S	0.5795	0.0211	0.3734	0.0932	0.0476	0.8	0.1304	0.625	0.1269
MAL11	191113	PF11_0054	hypothetical protein	N	0.6327	0.0327	0.362	0.1636	0.0317	0.8182	0.1304	0.5882	0.1778
MAL11	203630	PF11_0057	hypothetical protein	N	0.0177	0.0202	0.6457	0.4322	0.0794	0.1667	0.1739	0.8824	0.3704
MAL11	242610	PF11_0067	hypothetical protein	N	0.0769	0.0769	0.5472	0.0508	0.1429	0	0	0.8824	0.037
MAL11	255830	PF11_0071	RuvB DNA helicase putative	S	0.7714	0.0659	0.069	0.4322	0.129	1	0.3478	0	0.6391
MAL11	281019	PF11_0078	hypothetical protein	N	0.9298	0.122	0	0.1017	0	0.9636	0.2174	0	0.1955
MAL11	299943	PF11_0085	hypothetical protein	N	0.6875	0.0222	0	0.0085	0	0.8148	0.0435	0	0.1053
MAL11	306189	PF11_0086	hypothetical protein	N	0.6619	0.0066	0.008	0.0678	0.0159	0.8182	0.0435	0	0.1128
MAL11	346428	PF11_0092	hypothetical protein	N	0.6347	0.0029	0.5025	0.339	0.1746	0.9636	0.2174	0.8824	0.3111
MAL11	357573	PF11_0094	hypothetical protein	S	0.0008	0.501	0.1072	0.161	0.0476	0.0364	0.7391	0.2941	0.237
MAL11	379498	PF11_0101	hypothetical protein	S	0.8305	0.0455	0	0.0855	0	0.9074	0.087	0	0.1212
MAL11	436340	PF11_0116	hypothetical protein	S	0.8033	0.0136	0.0161	0.0254	0.0317	0.9273	0.087	0	0.1716
MAL11	453899	PF11_0123	hypothetical protein	S	0.686	0.002	0.4358	0.1282	0.0635	0.8909	0.0435	0.7059	0.3409
MAL11	506678	PF11_0528	hypothetical protein	S	0.6123	0.0315	0.1053	0.7387	0.8095	0.0364	0.6522	1	0.6391
MAL11	507882	PF11_0528	hypothetical protein	N	0.7742	0.0222	0	0	0	0.8727	0.0435	0	0.1288
MAL11	550882	PF11_0154	hypothetical protein	N	0.6589	0.001	0.0161	0	0.0317	0.8364	0.0435	0	0.1053
MAL11	556752	PF11_0156	serine/threonine protein kinase	N	0.7187	0.0222	0	0	0	0.8364	0.0435	0	0.1061
MAL11	559253	PF11_0157	glycerol-3-phosphate dehydrogenase putative	N	0	0	0.5	0	0	0	0	0.6667	0.064
MAL11	569069	PF11_0158	hypothetical protein	N	0.7429	0.0724	0.0081	0.0268	0.0161	0.8727	0.1739	0	0.1567
MAL11	596891	PF11_0166	hypothetical protein	S	0.0248	0.5549	0.0248	0.1695	0.0484	0	0.7826	0	0.2231
MAL11	596992	PF11_0166	hypothetical protein	N	0.0248	0.542	0.0248	0.178	0.0484	0	0.7727	0	0.2331
MAL11	655837	PF11_0178	hypothetical protein	N	0.5942	0	0	0	0	0.7455	0	0	0.0451
MAL11	676742	PF11_0184	DNA mismatch repair protein MLH1 putative	N	0.5585	0.008	0.008	0.0678	0.0159	0.7407	0	0	0.1654
MAL11	690257	PF11_0188	heat shock protein 90 putative	N	0.0818	0.1051	0.9385	0.2288	0.0317	0.2222	0.2609	1	0.4962
MAL11	690385	PF11_0188	heat shock protein 90 putative	S	0.0448	0.1038	0.7025	0.2069	0.0328	0.1569	0.2609	0.8667	0.3902
MAL11	690613	PF11_0188	heat shock protein 90 putative	S	0.5261	0.0211	0.0223	0.6102	0.9524	0.2407	0.8696	0.8667	0.7561
MAL11	691207	PF11_0188	heat shock protein 90 putative	S	0.5234	0.0328	0.0328	0.1102	0.0635	0.7778	0	0	0.097
MAL11	725048	PF11_0200	U2 snRNP auxiliary factor small subunit putative	N	0.5286	0.1237	0.6725	0.178	0.0635	0.7818	0.3478	0.8824	0.3462
MAL11	730313	PF11_0201	hypothetical protein	N	0.5181	0.027	0.5181	0.3036	0.3175	1	0.4783	1	0.5746
MAL11	768204	PF11_0210	hypothetical protein	N	0.4057	0.0567	0.75	0.2479	0.1429	0.7778	0.3478	1	0.4552
MAL11	790056	PF11_0215	hypothetical protein	N	0.7971	0.0013	0.0598	0.1638	0.1129	1	0.1364	0	0.4797
MAL11	796729	PF11_0218	hypothetical protein	N	0.7027	0.2351	0.0957	0.1532	0.1746	1	0.6522	0	0.4361
MAL11	823301	PF11_0226	petidase M16 family	S	0.0406	0.7746	0.0678	0.1197	0.127	0.2909	1	0	0.3358
MAL11	828993	PF11_0226	petidase M16 family	N	0.4361	0.0413	0.8529	0.2586	0.0794	0.7273	0	1	0.3778
MAL11	847111	PF11_0231	hypothetical protein	N	0.0002	0.5556	0.093	0.3475	0.2857	0.2727	1	0.5882	0.5037
MAL11	857610	PF11_0233	hypothetical protein	S	0.5136	0.0161	0.0161	0.0763	0.0317	0.7273	0	0	0.1203
MAL11	897986	PF11_0241	hypothetical protein	N	0.059	0.5839	0.0161	0.0179	0.0317	0.1818	0.7826	0	0.1742
MAL11	930685	PF11_0246	hypothetical protein	S	0.5493	0	0	0.0678	0	0.7091	0	0	0.1353
MAL11	936798	PF11_0247	hypothetical protein	N	0.5493	0	0	0.1102	0	0.7091	0	0	0.1364
MAL11	998641	PF11_0265	mitochondrial import inner membrane translocase putative	N	0.0048	0.5181	0.0006	0.6293	0.3175	0.2545	1	0.2941	0.4478
MAL11	1018819	PF11_0271	hypothetical protein conserved	N	0.5644	0.455	0.0416	0.3248	0.0159	0.7455	0.6522	0.1176	0.3385
MAL11	1036708	PF11_0275	hypothetical protein	N	0.5644	0.008	0.0416	0.009	0.0159	0.7455	0	0.1176	0.1259
MAL11	1191858	PF11_0319	hypothetical protein	N	0.5464	0.1736	0.1351	0.8174	0.7619	0.0377	0.3478	1	0.6412
MAL11	1231320	PF11_0327	hypothetical protein	N	0.5068	0	0	0.0431	0	0.6727	0	0	0.1333
MAL11	1257688	PF11_0333	hypothetical protein	N	0.5068	0	0.1724	0.0175	0	0.6727	0	0.2941	0.1493
MAL11	1286857	PF11_0342	hypothetical protein	N	0.9091	0.0627	0.1072	0.1186	0.0476	1	0.2174	0.2941	0.1778
MAL11	1355520	PF11_0357	hypothetical protein	N	0.9091	0.4496	0.1072	0.3846	0.0476	1	0.6957	0.2941	0.2761
MAL11	1419096	PF11_0373	hypothetical protein	N	0.5068	0.3529	0	0.0339	0	0.6727	0.5217	0	0.1654
MAL11	1419867	PF11_0373	hypothetical protein	N	0.0248	0.0248	0.6873	0.0932	0.0484	0	0	0.875	0.209
MAL11	1456414	PF11_0381	subtilisin-like protease 2	N	0.2896	0.0799	0.7027	0.1909	0.1746	0.7091	0.4348	1	0.403
MAL11	1512235	PF11_0395	guanylyl cyclase	N	0.5068	0	0	0	0	0.6727	0	0	0.1556
MAL11	1626089	PF11_0418	hypothetical protein	N	0	0	0.6	0.0172	0	0	0	0.75	0.0522
MAL11	1635020	PF11_0419	hypothetical protein	S	0	0	0.5455	0.0174	0	0	0	0.7059	0.0519
MAL11	1730102	PF11_0443	hypothetical protein conserved	N	0.0037	0.5759	0.0333	0.1327	0.0645	0.0377	0.8182	0	0.168
MAL11	1816377	PF11_0469	hypothetical protein	N	0.5603	0.0875	0.1146	0.2627	0.254	0.9815	0.0435	0.5882	0.4135
MAL11	1831286	PF11_0476	leucine-rich repeat protein 10 LRR10	N	0.5366	0.5366	0.5366	0.3717	0.6984	0	0	0	0.5149
MAL11	1834746	PF11_0477	CCAAT-box DNA binding protein subunit B	N	0.7143	0.3939	0.4167	0.2119	0	0.8333	0.5652	0.5882	0.25
MAL11	1890325	PF11_0483	farnesyltransferase beta subunit putative	N	0.5366	0.5366	0.5366	0.661	0.6984	0	0	0	0.3481
MAL11	1962837	PF11_0507	antigen 332 putative	S	0.2901	0.5062	0.5062	0.7288	0.3279	0.8571	1	1	0.5505
MAL11	1976793	PF11_0509	ring-infected erythrocyte surface antigen putative	N	0.1309	0.012	0.6486	0.2627	0.2131	0.566	0.1304	1	0.5484
MAL11	1978981	PF11_0509	ring-infected erythrocyte surface antigen putative	N	0.156	0.0193	0.6154	0.2119	0.2381	0.6296	0.1304	1	0.2164
MAL11	2002061	PF11_0513	hypothetical protein	N	0.1408	0.078	0.6986	0.4188	0.1774	0.537	0.4348	1	0.5238
MAL12	50362	PFL0030c	erythrocyte membrane protein 1 (PfEMP1)	N	0.096	0.6128	0.0427	0.0603	0.082	0.3333	0.8636	0	0.1652
MAL12	52253	PFL0030c	erythrocyte membrane protein 1 (PfEMP1)	N	0.0333	0.0123	0.5511	0.1026	0.0645	0	0.1304	0.8	0.1667
MAL12	55075	PFL0030c	erythrocyte membrane protein 1 (PfEMP1)	S	0.5094	0	0	0.9643	1	0.325	1	1	0.8904
MAL12	55576	PFL0030c	erythrocyte membrane protein 1 (PfEMP1)	N	0.5738	0.1566	0.1566	0.2674	0.2708	1	0	0	0.3563
MAL12	55578	PFL0030c	erythrocyte membrane protein 1 (PfEMP1)	N	0.5806	0.1529	0.1529	0.2674	0.2653	1	0	0	0.3563
MAL12	55581	PFL0030c	erythrocyte membrane protein 1 (PfEMP1)	N	0.5806	0.1529	0.1529	0.2674	0.2653	1	0	0	0.3523
MAL12	213530	PFL0230w	hypothetical protein	N	0.459	0.022	0.6986	0.1538	0.1774	0.8545	0.3043	1	0.4328
MAL12	261097	PFL0290w	hypothetical protein conserved	S	0.0525	0.0769	0.75	0.178	0.1429	0.0182	0	1	0.1556
MAL12	270607	PFL0300c	phosphoesterase putative	N	0.7058	0.0042	0.0678	0.3644	0.127	0.9636	0.087	0	0.4889
MAL12	312604	PFL0345w	hypothetical protein conserved	N	0.0333	0.0333	0.6708	0.0513	0.0645	0	0	0.8824	0.0448
MAL12	331118	PFL0360c	hypothetical protein	N	0.0328	0.0328	0.6725	0.0086	0.0635	0	0	0.8824	0.0667
MAL12	337794	PFL0360c	hypothetical protein	S	0.0862	0.0862	0.5245	0.0179	0.1587	0	0	0.8824	0.1061
MAL12	377389	PFL0410w	hypothetical protein conserved	S	0.1612	0.1113	0.6154	0.7248	0.7619	0.3636	0.4348	0	0.5564
MAL12	377792	PFL0410w	hypothetical protein conserved	N	0	0.2121	0.5706	0.2696	0.127	0.1273	0.5652	0.8824	0.3008
MAL12	407833	PFL0440c	hypothetical protein conserved	N	0.5802	0.0016	0.0588	0.1709	0.1111	0.8727	0.087	0	0.2045
MAL12	441334	PFL0475w	3-75-7yclic-nucleotide phosphodiesterase putative	N	0.5905	0.6579	0.6579	0.5345	0.2063	0.9636	1	1	0.6963
MAL12	501807	PFL0560c	minichromosome maintenance protein putative	N	0.0164	0.0164	0.9375	0	0.0323	0	0	1	0.0853
MAL12	510626	PFL0575w	hypothetical protein conserved	N	0.0769	0.0769	0.75	0.1504	0.1429	0	0	1	0.2388
MAL12	538375	PFL0600w	hypothetical protein conserved	S	0.0244	0.0244	0.9091	0.0684	0.0476	0	0	1	0.0455
MAL12	546184	PFL0610w	hypothetical protein conserved	N	0.0244	0.0244	0.9091	0.0345	0.0476	0	0	1	0.0602
MAL12	570376	PFL0635c	bromodomain protein putative	N	0.008	0.008	0.9688	0.0593	0.0159	0	0	1	0.0752
MAL12	631872	PFL0745c	hypothetical protein conserved	N	0.4446	0.1589	0.5696	0.4609	0.2742	0.9273	0	1	0.4504
MAL12	639646	PFL0760w	hypothetical protein conserved	N	0.5211	0	0.4167	0.0847	0	0.6852	0	0.5882	0.2296
MAL12	663995	PFL0805w	hypothetical protein conserved	S	0.008	0.0985	0.5161	0.0763	0.0159	0	0.2174	0.7059	0.0827
MAL12	701949	PFL0865w	hypothetical protein conserved	S	0.5053	0.002	0.0089	0.9316	0.9365	0.2364	0.913	0.8824	0.8271
MAL12	706931	PFL0875w	hypothetical protein conserved	N	0.5181	0.2186	0.0096	0.5726	0.3175	1	0.7826	0.4118	0.7407
MAL12	742385	PFL0920c	hypothetical protein conserved	N	0.5	0.2999	0.5	0.2203	0.6667	0	0.1304	0	0.1037
MAL12	811716	PFL0975w	hypothetical protein conserved	S	0.0025	0.5042	0.0413	0.3333	0.0794	0.0545	0.7826	0	0.3835
MAL12	811743	PFL0975w	hypothetical protein conserved	N	0.0244	0.5562	0.0244	0.354	0.0476	0	0.7826	0	0.3383
MAL12	877934	PFL1060c	hypothetical protein conserved	N	0.2122	0.0244	0.6887	0.2373	0.0476	0.4444	0	0.875	0.229
MAL12	892459	PFL1075w	hypothetical protein conserved	S	0.6364	0.1232	0.6364	0.7586	0.2222	1	0.5652	1	0.6963
MAL12	892556	PFL1075w	hypothetical protein conserved	N	0.6579	0.1359	0.6579	0.7586	0.2063	1	0.5652	1	0.694
MAL12	895039	PFL1075w	hypothetical protein conserved	N	0.8529	0.2702	0.8529	0.7607	0.0794	1	0.5652	1	0.7015
MAL12	895407	PFL1075w	hypothetical protein conserved	N	0.7027	0.1637	0.7027	0.2308	0.8254	0	0.4348	0	0.306
MAL12	911627	PFL1085w	hypothetical protein conserved	N	0.0568	0.1776	0.5366	0.3391	0.3016	0.1091	0	1	0.2015
MAL12	953354	PFL1130c	hypothetical protein conserved	N	0.4135	0.68	0.68	0.4483	0.1905	0.8333	1	1	0.5263
MAL12	966364	PFL1135c	hypothetical protein conserved	S	0.5039	0.7746	0.7746	0.5405	0.127	0.8364	1	1	0.5448
MAL12	977422	PFL1160c	hypothetical protein conserved	S	0.5039	0.7746	0.7746	0.6696	0.127	0.8364	1	1	0.6241
MAL12	1010077	PFL1195w	hypothetical protein conserved	N	0.6717	0.693	0.7746	0.6186	0.127	0.9444	0.9565	1	0.6061
MAL12	1016219	PFL1205c	hypothetical protein conserved	N	0.0243	0.3996	0.6986	0.3894	0.1774	0.0741	0.8095	1	0.2348
MAL12	1022693	PFL1210w	hypothetical protein conserved	N	0.5274	0.0016	0.0588	0.2564	0.1111	0.8364	0.087	0	0.3582
MAL12	1027916	PFL1215c	hypothetical protein conserved	N	0.0131	0.6803	0.9091	0.4444	0.0476	0.1091	0.8696	1	0.3
MAL12	1054277	PFL1255c	hypothetical protein conserved	N	0.8024	0.0259	0.008	0.0769	0.0159	0.9091	0.087	0	0.2815
MAL12	1074716	PFL1280w	hypothetical protein conserved	N	0.0274	0.091	0.7746	0.0796	0.127	0.0364	0.3913	1	0.391
MAL12	1076273	PFL1280w	hypothetical protein conserved	N	0.0041	0.008	0.9688	0	0.0159	0.0364	0	1	0.0222
MAL12	1088683	PFL1300c	hypothetical protein conserved	S	0.0041	0.008	0.9688	0	0.0159	0.0364	0	1	0.0074
MAL12	1092297	PFL1305c	hypothetical protein conserved	S	0.0189	0	1	0	0	0.037	0	1	0.0075
MAL12	1112250	PFL1325c	hypothetical protein conserved	S	0.0269	0	0.7746	0.113	0.127	0.037	0.1304	1	0.0149
MAL12	1116242	PFL1330c	hypothetical protein conserved	N	0.0041	0.008	0.9688	0	0.0159	0.0364	0	1	0.0076
MAL12	1116249	PFL1330c	hypothetical protein conserved	S	0.299	0.0493	0.5949	0.0603	0.254	0.8	0.087	1	0.1527
MAL12	1118679	PFL1330c	hypothetical protein conserved	N	0.0205	0.1196	0.68	0.1271	0.1905	0.0909	0.5217	1	0.0896
MAL12	1135509	PFL1345c	radical SAM protein putative	N	0.4627	0.7027	0.0957	0.2542	0.1746	0.8545	1	0	0.3704
MAL12	1177073	PFL1395c	hypothetical protein conserved	N	0.5053	0.1842	0.0328	0.1356	0.0635	0.7636	0.4348	0	0.2932
MAL12	1195791	PFL1410c	ABC transporter (CT family)	S	0.0269	0.0854	0.6154	0.2881	0.2381	0.1132	0.5217	1	0.1439
MAL12	1205151	PFL1415w	hypothetical protein conserved	N	0	0	1	0	0	0	0	1	0.0081
MAL12	1205422	PFL1415w	hypothetical protein conserved	N	0.0008	0.0244	0.9091	0.0085	0.0476	0.0364	0	1	0.0224
MAL12	1205597	PFL1415w	hypothetical protein conserved	N	0.0244	0.6158	0.0244	0.0804	0.0476	0	0.8261	0	0.1111
MAL12	1246061	PFL1455w	hypothetical protein conserved	N	0.5234	0.0328	0.0328	0.0522	0.0635	0.7778	0	0	0.1045
MAL12	1292104	PFL1515c	amino acid transporter	N	0.0004	0.4001	0.8529	0.2072	0.0794	0.0909	0.6957	1	0.1704
MAL12	1338559	PFL1560c	hypothetical protein conserved	N	0.7138	0.357	0.9091	0.0862	0.0476	0.8909	0.6087	1	0.3053
MAL12	1387188	PFL1620w	asparagine/aspartate rich protein putative	S	0.7046	0.4898	0.2315	0.8559	0.873	0.037	0.1739	0.4118	0.6296
MAL12	1392110	PFL1620w	asparagine/aspartate rich protein putative	N	0.0333	0.587	0.0333	0.0678	0.0645	0	0.8261	0	0.0526
MAL12	1397210	PFL1620w	asparagine/aspartate rich protein putative	N	0.1385	0.0206	0.8	0.1525	0.1111	0.4444	0.2174	1	0.2388
MAL12	1474421	PFL1705w	hypothetical protein conserved	N	0.1957	0.6429	1	0.0172	0	0.3273	0.7826	1	0.4436
MAL12	1475298	PFL1705w	hypothetical protein conserved	S	0.299	0.4468	0.5949	0.8435	0.746	0.2	0.087	0	0.3806
MAL12	1475309	PFL1705w	hypothetical protein conserved	N	0.3162	0.4662	0.6154	0.8632	0.7619	0.2	0.087	0	0.3926
MAL12	1475312	PFL1705w	hypothetical protein conserved	N	0.299	0.4468	0.5949	0.8547	0.746	0.2	0.087	0	0.3926
MAL12	1481627	PFL1715w	hypothetical protein conserved	S	0.1482	0.6997	0.9385	0.1739	0.0317	0.3273	0.8636	1	0.5462
MAL12	1492014	PFL1730c	hypothetical protein conserved	S	0.1012	0.7088	0.9385	0.1441	0.0317	0.2545	0.8696	1	0.5037
MAL12	1522994	PFL1760w	hypothetical protein conserved	N	0.6021	0.0145	0.139	0.6154	0.7778	0.0182	0.8696	0.4118	0.6212
MAL12	1559724	PFL1810w	hypothetical protein conserved	S	0	0.5333	0	0.0085	0	0	0.6957	0	0.1278
MAL12	1669538	PFL1930w	hypothetical protein conserved	S	0.0185	0.0698	1	0.0609	0	0.0364	0.1304	1	0.1407
MAL12	1672902	PFL1930w	hypothetical protein conserved	N	0.0695	0.1376	0.6104	0.0789	0.2419	0.0545	0	1	0.1832
MAL12	1689765	-	-	-	0	0	1	0.0089	0	0	0	1	0
MAL12	1787267	PFL2020c	hypothetical protein conserved	N	0.1232	0.2046	0.5	0.5565	0.6667	0.9444	0.2174	0	0.6119
MAL12	1836431	PFL2110c	hypothetical protein conserved	N	0.0379	0.0041	0.6199	0.8246	0.9048	0.7593	0.8636	0.1176	0.7538
MAL12	1960790	PFL2280w	cyclin g-associated kinase putative	N	0	0.6429	0	0.0256	0	0	0.7826	0	0.0923
MAL12	1962304	PFL2280w	cyclin g-associated kinase putative	N	0.0161	0.5281	0.0161	0.7143	0.9683	1	0.2609	1	0.8346
MAL12	1990483	PFL2330w	hypothetical protein conserved	S	0.0008	0.5562	0.0025	0.1842	0.0476	0.0364	0.7826	0.0714	0.1513
MAL12	2035837	PFL2390c	hypothetical protein conserved	N	0.5751	0.6239	0.4096	0.1071	0.0806	0.8364	0.8696	0.7059	0.4328
MAL12	2044177	PFL2400w	hypothetical protein conserved	N	0.5741	0.289	0.0023	0.161	0.0952	0.8519	0.6087	0.125	0.4538
MAL12	2098453	PFL2470c	hypothetical protein conserved	N	0.134	0.5333	0	0.0965	0	0.2364	0.6957	0	0.1343
MAL12	2107017	PFL2485c	tryptophanyl-tRNA synthetase putative	S	0.6117	0.008	0.008	0.2542	0.0159	0.7818	0	0	0.1045
MAL12	2115685	PFL2505c	hypothetical protein conserved	N	0.369	0.2186	0.5181	0.6949	0.3175	0.9091	0.7826	1	0.7259
MAL12	2116639	PFL2505c	hypothetical protein conserved	N	0.077	0.5036	0.0081	0.2373	0.0161	0.1818	0.6957	0	0.2687
MAL12	2116981	PFL2505c	hypothetical protein conserved	S	0.1	0.5862	0	0.1504	0	0.1818	0.7391	0	0.2687
MAL12	2120574	PFL2505c	hypothetical protein conserved	N	0.1	0.5333	0	0.1818	0	0.1818	0.6957	0	0.2441
MAL12	2141440	PFL2520w	Plasmodium falciparum reticulocyte binding-like protein homolog 3	N	0.5882	0	0	0	0	0.7407	0	0	0.0593
MAL12	2143122	PFL2520w	Plasmodium falciparum reticulocyte binding-like protein homolog 3	S	0.007	0.5781	0.6579	0.4474	0.2063	0.2778	0.9565	1	0.5692
MAL13	74145	PF13_0010	Gbph2	N	0.6615	0.0233	0	0.0174	0	0.7963	0.0455	0	0.126
MAL13	103063	PF13_0075	surface-associated interspersed gene 13.1 (SURFIN13.1)	N	0.4523	0.5282	0.0592	0.2373	0.1429	0.8148	0.8696	0.3529	0.4924
MAL13	105978	PF13_0075	surface-associated interspersed gene 13.1 (SURFIN13.1)	N	0.0174	0.1468	0.6122	0.1271	0.1587	0.0741	0.5217	0.9375	0.163
MAL13	106317	PF13_0075	surface-associated interspersed gene 13.1 (SURFIN13.1)	N	0.5414	0.2121	0.103	0.2069	0.127	0.8627	0.5652	0.4118	0.4215
MAL13	146599	MAL13P1.14	ATP-dependent DEAD box helicase putative	S	0.0081	0.0081	0.636	0.0261	0.0161	0	0	0.8	0.0308
MAL13	193176	MAL13P1.19	peptidase putative	N	0.0317	0.125	0.6364	0.4655	0.2222	0.0926	0	1	0.3037
MAL13	203740	MAL13P1.19	peptidase putative	S	0.1851	0.0588	0.8	0.2241	0.1111	0.5091	0	1	0.2593
MAL13	205164	MAL13P1.19	peptidase putative	N	0.0598	0.0598	0.688	0	0.1129	0	0	0.9412	0.0451
MAL13	210058	MAL13P1.19	peptidase putative	S	0.0588	0.0588	0.6909	0	0.1111	0	0	0.9412	0.0376
MAL13	366896	PF13_0044	carbamoyl phosphate synthetase putative	N	0.3089	0.5282	0.0335	0.2542	0.1429	0.6909	0.8696	0.2941	0.2889
MAL13	377626	MAL13P1.39	hypothetical protein conserved	S	0.7027	0.1547	0.008	0.0254	0.0159	0.8462	0.3043	0	0.1692
MAL13	378437	MAL13P1.39	hypothetical protein conserved	N	0.044	0.0678	0.7746	0.2542	0.127	0.0182	0	1	0.1805
MAL13	382129	MAL13P1.39	hypothetical protein conserved	N	0.4703	0.5366	0.1776	0.1624	0.3016	0.963	1	0	0.4889
MAL13	383199	MAL13P1.39	hypothetical protein conserved	N	0.6908	0.0543	0.0609	0.1197	0.1148	0.9444	0.3043	0	0.3185
MAL13	383339	MAL13P1.39	hypothetical protein conserved	S	0.0598	0.0598	0.5921	0.1102	0.1129	0	0	0.8824	0.1894
MAL13	384243	MAL13P1.39	hypothetical protein conserved	N	0.0056	0.377	0.6199	0.1217	0.0952	0.0556	0.6957	0.8824	0.2197
MAL13	390452	MAL13P1.39	hypothetical protein conserved	S	0.0161	0.0327	0.7289	0.0088	0.0317	0	0.1304	0.8824	0.097
MAL13	391233	MAL13P1.39	hypothetical protein conserved	N	0.6065	0.1322	0.0164	0.0088	0.0323	0.8	0.3043	0	0.1791
MAL13	432642	PF13_0050	hypothetical protein conserved	S	0.237	0.5	0.2	0.4957	0.6667	0.1852	0	1	0.7287
MAL13	439434	PF13_0052	ribosomal RNA methyltransferase putative	N	0.0438	0.0877	0.6014	0.4746	0.1613	0.0364	0	0.9333	0.3462
MAL13	576703	PF13_0078	hypothetical protein conserved	N	0.3335	0.2512	0.6154	0.2203	0.2381	0.8148	0.7391	1	0.3835
MAL13	593066	MAL13P1.70	hypothetical protein conserved	N	0.05	0.05	0.7166	0.2432	0.0952	0	0	0.9412	0.0896
MAL13	596962	MAL13P1.70	hypothetical protein conserved	N	0	0	0.7778	0.0943	0	0	0	0.875	0.048
MAL13	619422	MAL13P1.74	hypothetical protein conserved	S	0.4181	0.0042	0.6579	0.3761	0.2063	0.8519	0.2609	1	0.4496
MAL13	627549	MAL13P1.75	hypothetical protein conserved	N	0.3223	0.0598	0.7971	0.3983	0.1129	0.6667	0	1	0.3778
MAL13	639415	PF13_0085	serine/threonine protein kinase putative	N	0.2808	0.0161	0.8212	0.9915	0.9683	0.5	1	0.0625	0.855
MAL13	664486	MAL13P1.83	karyopherin	N	0.375	0	0.8889	0.0169	0	0.5455	0	0.9412	0.1515
MAL13	665048	MAL13P1.83	karyopherin	N	0.358	0	0.8889	0.0254	0	0.5273	0	0.9412	0.1716
MAL13	665126	MAL13P1.83	karyopherin	N	0.375	0	0.8824	0.0254	0	0.5455	0	0.9375	0.1716
MAL13	667582	MAL13P1.83	karyopherin	N	0.375	0	0.8889	0	0	0.5455	0	0.9412	0.1515
MAL13	667583	MAL13P1.83	karyopherin	N	0.375	0	0.8889	0	0	0.5455	0	0.9412	0.1515
MAL13	676312	PF13_0089	hypothetical protein conserved	S	0.3125	0.0588	0.6909	0.2261	0.1111	0.6545	0	0.9412	0.2985
MAL13	736462	MAL13P1.90	hypothetical protein conserved	N	0.0075	0.2	0.5	0.5221	0.3333	0.2545	0	1	0.4815
MAL13	748596	MAL13P1.95	ferredoxin	N	0.7465	0.4536	0.7465	0.8034	0.1452	1	0.8182	1	0.9426
MAL13	754334	PF13_0101	hypothetical protein conserved	N	0.726	0.5057	0.726	0.8205	0.1587	1	0.8696	1	0.9323
MAL13	758377	PF13_0101	hypothetical protein conserved	N	0.6619	0.2173	0.9688	0.094	0.0159	0.8182	0.3913	1	0.3704
MAL13	780614	PF13_0103	hypothetical protein conserved	S	0.0069	0.1283	0.5949	0.3305	0.254	0.1852	0.6087	1	0.6119
MAL13	784382	PF13_0104	hypothetical protein conserved	S	0.0769	0.0769	0.75	0.0678	0.1429	0	0	1	0.1308
MAL13	785723	PF13_0104	hypothetical protein conserved	S	0.0008	0.2749	0.9077	0.0339	0.0484	0.037	0.5217	1	0.2889
MAL13	794403	PF13_0107	hypothetical protein conserved	S	0.08	0	1	0.1271	0	0.1481	0	1	0.2836
MAL13	830424	PF13_0116	hypothetical protein conserved	S	0	0.3529	1	0.3504	0	0	0.5217	1	0.2593
MAL13	831748	PF13_0116	hypothetical protein conserved	N	0.0848	0.05	0.5366	0.3814	0.6984	0.9259	0.4783	0	0.6107
MAL13	850258	PF13_0120	dihydrolipoamide suucinyl transferase putative	N	0	0	1	0	0	0	0	1	0.0075
MAL13	850769	PF13_0120	dihydrolipoamide suucinyl transferase putative	N	0	0	1	0	0	0	0	1	0.0076
MAL13	860176	PF13_0123	hypothetical protein conserved	N	0.3289	0.5514	0.0678	0.3273	0.127	0.6909	0.8696	0	0.4135
MAL13	870273	MAL13P1.114	hypothetical protein conserved	N	0.3481	0.5954	0.0517	0.2797	0.0984	0.6727	0.8696	0	0.4394
MAL13	894531	MAL13P1.118	cAMP-specific 3-75-7yclic phosphodiesterase 4D putative	S	0.0161	0.0161	0.9385	0.0254	0.0317	0	0	1	0.0299
MAL13	935126	MAL13P1.123	hypothetical protein conserved	S	0.0678	0.0678	0.7746	0.1282	0.127	0	0	1	0.0222
MAL13	986609	PF13_0135	hypothetical protein conserved	S	0	0	1	0.1795	0	0	0	1	0.0451
MAL13	986917	PF13_0135	hypothetical protein conserved	N	0.1035	0.0663	0.575	0.4159	0.2698	0.0377	0.5217	1	0.2707
MAL13	1006341	MAL13P1.133	hypothetical protein conserved	N	0.7724	0.1624	0.0161	0.0174	0.0317	0.9091	0.3478	0	0.306
MAL13	1007081	MAL13P1.133	hypothetical protein conserved	N	0.5301	0.1329	0.0161	0.0169	0.0317	0.7407	0.3043	0	0.194
MAL13	1008006	MAL13P1.133	hypothetical protein conserved	S	0.4415	0.0024	0.5366	0.3103	0.3016	0.9455	0.3478	1	0.4419
MAL13	1018472	MAL13P1.133	hypothetical protein conserved	N	0.5714	0.1795	0	0	0	0.7273	0.3043	0	0.1333
MAL13	1056653	MAL13P1.137	hypothetical malaria antigen	S	0.193	0.1815	0.575	0.3621	0.2698	0.7091	0.6957	1	0.6194
MAL13	1088158	MAL13P1.142	hypothetical protein conserved	N	0.0432	0.5683	0.004	0.1081	0.1613	0.037	0.913	0.1176	0.3333
MAL13	1097111	MAL13P1.144	hypothetical protein conserved	N	0.4173	0.0339	0.6689	0.2818	0.0656	0.6923	0	0.8824	0.3583
MAL13	1109542	PF13_0148	hypothetical protein conserved	N	0.0244	0.0244	0.9091	0	0.0476	0	0	1	0.0224
MAL13	1147964	PF13_0161	hypothetical protein conserved	N	0	0	0.7895	0	0	0	0	0.8824	0
MAL13	1148322	PF13_0161	hypothetical protein conserved	S	0	0	0.7895	0	0	0	0	0.8824	0
MAL13	1153032	PF13_0160	hypothetical protein conserved	S	0.0161	0.0161	0.7289	1	0.9683	1	1	0.1176	0.9852
MAL13	1180126	MAL13P1.151	hypothetical protein conserved	N	0.003	0.2687	0.5948	0.3	0.8889	0.8519	0.3913	0.1176	0.4478
MAL13	1190187	PF13_0155	hypothetical protein conserved	N	0	0	0.7778	0	0	0	0	0.875	0
MAL13	1191618	PF13_0155	hypothetical protein conserved	N	0	0	0.7895	0.0085	0	0	0	0.8824	0
MAL13	1192573	PF13_0155	hypothetical protein conserved	N	0.0161	0.0161	0.7173	1	0.9683	1	1	0.125	0.9925
MAL13	1194596	PF13_0155	hypothetical protein conserved	N	0.0512	0.0287	0.6597	0.7232	0.873	0.6852	0.7391	0.0625	0.6899
MAL13	1194717	PF13_0155	hypothetical protein conserved	N	0.0575	0.0469	0.6199	0.713	0.9048	0.717	0.7391	0.1176	0.687
MAL13	1229122	MAL13P1.148	P. falciparum myosin	S	0	0	0.7895	0	0	0	0	0.8824	0
MAL13	1231344	MAL13P1.148	P. falciparum myosin	N	0.5795	0.142	0.0244	0.2034	0.0476	0.8	0.3478	0	0.4889
MAL13	1252758	PF13_0162	hypothetical protein conserved	N	0.6923	0.0222	0	0.0171	0	0.8182	0.0435	0	0.2296
MAL13	1257616	PF13_0162	hypothetical protein conserved	S	0	0.1795	0.7778	0.0513	0	0	0.3043	0.875	0.163
MAL13	1332709	PF13_0173	hypothetical protein conserved	N	0.0137	0.05	0.6199	0.0593	0.0952	0.037	0	0.8824	0.1418
MAL13	1360077	PF13_0181	hypothetical protein conserved	S	0.0328	0.0328	0.6725	0	0.0635	0	0	0.8824	0.0149
MAL13	1401284	PF13_0191	hypothetical protein conserved	N	0.0783	0.0783	0.5439	0.0609	0.1452	0	0	0.8824	0.0963
MAL13	1406950	PF13_0192	hypothetical protein conserved	N	0.5039	0	0.0678	0.1271	0.127	0.8364	0.1304	0	0.2313
MAL13	1419342	PF13_0197	Merozoite Surface Protein 7 precursor MSP7	N	0.05	0.05	0.6199	0.0598	0.0952	0	0	0.8824	0.1212
MAL13	1419501	PF13_0197	Merozoite Surface Protein 7 precursor MSP7	N	0.0862	0.0862	0.5015	0.1538	0.1587	0	0	0.8667	0.1136
MAL13	1456952	PF13_0199	hypothetical protein conserved	N	0.008	0.008	0.7586	0	0.0159	0	0	0.8824	0.0526
MAL13	1470190	MAL13P1.179	hypothetical protein conserved	N	0.5039	0.0678	0.0678	0.1391	0.127	0.8364	0	0	0.1692
MAL13	1542855	MAL13P1.190	proteasome regulatory component putative	N	0	0	1	0	0	0	0	1	0.0376
MAL13	1559377	MAL13P1.193	hypothetical protein conserved	S	0	0	1	0	0	0	0	1	0.0397
MAL13	1570985	MAL13P1.196	protein kinase putative	N	0.1252	0.1776	0.5366	0.3675	0.3016	0.0364	0	1	0.2761
MAL13	1608345	PF13_0219	hypothetical protein conserved	S	0.0202	0.0413	0.8529	0.0508	0.0794	0.0182	0	1	0.1955
MAL13	1621360	MAL13P1.205	Rab11b GTPase	N	0.7419	0.0455	0	0	0	0.8519	0.087	0	0.1163
MAL13	1682964	PF13_0235	hypothetical protein conserved	S	0.0178	0.0821	0.6579	0.8288	0.7937	0.8909	0.5217	0	0.6692
MAL13	1700376	MAL13P1.215	hypothetical protein conserved	N	0.6012	0.0579	0.0957	0.1864	0.1746	0.9444	0.3913	0	0.4519
MAL13	1717390	MAL13P1.216	DNA helicase putative	N	0.6984	0.1043	0.0588	0.1525	0.1111	0.9455	0.3913	0	0.3955
MAL13	1739345	MAL13P1.380	chloroquine resistance marker protein putative	S	0.4534	0.5181	0.1887	0.4322	0.3175	0.9636	1	0	0.7407
MAL13	1751800	MAL13P1.380	chloroquine resistance marker protein putative	N	0.4715	0.5366	0.1776	0.3729	0.3016	0.9636	1	0	0.7333
MAL13	1853304	MAL13P1.234	hypothetical protein conserved	N	0.0615	0.1887	0.5181	0.6186	0.3175	0.5636	0	1	0.3407
MAL13	1859072	MAL13P1.234	hypothetical protein conserved	N	0.715	0.75	0.75	0.0932	0.1429	0.9818	1	1	0.6519
MAL13	1886271	PF13_0252	nucleoside transporter 1	N	0.726	0.5057	0.726	0.839	0.1587	1	0.8696	1	0.6977
MAL13	1895187	MAL13P1.237	hypothetical protein conserved	S	0.0244	0.357	0.9091	0	0.0476	0	0.6087	1	0.0896
MAL13	1910310	MAL13P1.239	hypothetical protein conserved	N	0.008	0.4091	0.6696	0.0089	0.0159	0	0.6087	0.8235	0.1194
MAL13	1938855	PF13_0254	hypothetical protein conserved	N	0.7506	0.0583	0.5591	0.4909	0.0794	0.9455	0.2609	0.8235	0.3158
MAL13	1988016	MAL13P1.249	hypothetical protein conserved	S	0.7746	0.0143	0.4864	0.5812	0.127	1	0.2174	0.8235	0.4963
MAL13	2012225	PF13_0265	hypothetical protein conserved	N	0.5181	0.3159	0.2014	0.7179	0.3175	1	0.8696	0.7647	0.6642
MAL13	2056832	MAL13P1.260	hypothetical protein conserved	S	0	0	0.7895	0.0085	0	0	0	0.8824	0.037
MAL13	2075035	PF13_0271	ABC transporter (heavy metal transporter family)	N	0.7555	0.3313	0.6199	0.1304	0.0952	0.963	0.6522	0.8824	0.2074
MAL13	2084070	MAL13P1.266	hypothetical protein conserved	N	0.6123	0.3509	0.68	0.7778	0.8095	0.0364	0.2174	0	0.6716
MAL13	2087512	MAL13P1.266	hypothetical protein conserved	N	0.8153	0.3982	0.042	0.2479	0.0806	0.9818	0.6957	0	0.218
MAL13	2097907	PF13_0273	hypothetical protein conserved	S	0.5172	0.311	0.1509	0.1441	0.2623	0.963	0.8182	0	0.2992
MAL13	2110672	MAL13P1.268	hypothetical protein	N	0.1455	0.0019	0.5949	0.4915	0.254	0	0.2174	1	0.4403
MAL13	2111329	MAL13P1.268	hypothetical protein	N	0.0678	0.0678	0.5706	0.9316	0.873	1	1	0.1176	0.8519
MAL13	2111450	MAL13P1.268	hypothetical protein	N	0.05	0.05	0.6199	0.0593	0.0952	0	0	0.8824	0.1111
MAL13	2120661	PF13_0275	hypothetical protein	N	0.5079	0.2637	0.156	0.2821	0.2698	0.963	0.7826	0	0.3106
MAL13	2154621	PF13_0284	hypothetical protein conserved	S	0.8333	0.0066	0.008	0.0088	0.0159	0.9273	0.0435	0	0.1288
MAL13	2156699	PF13_0285	inositol-polyphosphate 5-phosphatase	S	0.525	0.0019	0.1455	0.75	0.746	0.0385	0.7826	1	0.4762
MAL13	2162450	PF13_0286	methyltransferase putative	N	0.7439	0.002	0.0328	0.1271	0.0635	0.9259	0.0435	0	0.1418
MAL13	2178590	PF13_0289	protease caspase family	N	0.156	0.156	0.575	0.887	0.7302	1	1	0	0.6269
MAL13	2200169	PF13_0295	hypothetical protein conserved	N	0.0888	0.0103	0.6579	0.1368	0.2063	0.0182	0.1304	1	0.3556
MAL13	2216342	PF13_0298	hypothetical protein conserved	N	0.6492	0.0292	0.0769	0.0702	0.1429	0.9455	0.0435	0	0.291
MAL13	2216363	PF13_0298	hypothetical protein conserved	N	0.0019	0.0161	0.7289	0	0.0317	0.0182	0	0.8824	0.0301
MAL13	2218429	PF13_0298	hypothetical protein conserved	S	0.8654	0.0066	0.008	0.069	0.0159	0.9455	0.0435	0	0.1729
MAL13	2219007	PF13_0298	hypothetical protein conserved	N	0.8109	0.002	0.6725	0.1026	0.0635	0.9636	0.0435	0.8824	0.1926
MAL13	2222371	PF13_0299	hypothetical protein conserved	N	0.8654	0.0066	0.008	0.0085	0.0159	0.9455	0.0435	0	0.1439
MAL13	2232247	PF13_0302	hypothetical protein conserved	N	0.5382	0.0693	0.125	0.0522	0.2222	0.9455	0.0435	0	0.3507
MAL13	2250946	MAL13P1.278	Ser/Thr protein kinase	N	0.9286	0.0222	0.0625	0.0678	0	0.963	0.0435	0.1176	0.2444
MAL13	2251310	MAL13P1.278	Ser/Thr protein kinase	N	0.0092	0	0.7778	0	0	0.0182	0	0.875	0.0226
MAL13	2252256	MAL13P1.278	Ser/Thr protein kinase	N	0.0357	0.0588	0.5948	0.0508	0.1111	0.0182	0	0.8824	0.1128
MAL13	2256235	MAL13P1.278	Ser/Thr protein kinase	N	0.8061	0.0871	0.0244	0.0684	0.0476	0.9455	0.2609	0	0.2388
MAL13	2283773	PF13_0309	hypothetical protein conserved	N	0.0068	0.0244	0.7002	0.0171	0.0476	0.0182	0	0.8824	0.1654
MAL13	2295195	MAL13P1.285	Patatin-like phospholipase putative	N	0.0025	0.0413	0.6457	0.2368	0.0794	0.0545	0	0.8824	0.1481
MAL13	2305712	MAL13P1.286	hypothetical protein conserved	S	0.0037	0.0328	0.6725	0.1913	0.0635	0.037	0	0.8824	0.1567
MAL13	2369666	MAL13P1.295	hypothetical protein conserved	N	0.561	0.3848	0.5949	0.2124	0.254	0.9818	0.8696	1	0.563
MAL13	2370181	MAL13P1.295	hypothetical protein conserved	N	0.561	0.3848	0.5949	0.4237	0.254	0.9818	0.8696	1	0.6791
MAL13	2372012	MAL13P1.295	hypothetical protein conserved	S	0.1182	0.16	0.5949	0.2586	0.254	0.0182	0.6522	1	0.4296
MAL13	2378677	MAL13P1.296	hypothetical protein conserved	N	0.5031	0.1167	0.5366	0.3214	0.3016	0.9818	0.0435	1	0.4511
MAL13	2378946	MAL13P1.296	hypothetical protein conserved	N	0.575	0.097	0.575	0.3333	0.2698	1	0.0435	1	0.4242
MAL13	2379344	MAL13P1.296	hypothetical protein conserved	N	0.7058	0.4898	0.0678	0.1389	0.127	0.9636	0.8261	0	0.3158
MAL13	2423204	PF13_0321	hypothetical protein	S	0.9683	0.0081	0.0081	0.0702	0.0161	1	0	0	0.1298
MAL13	2443479	PF13_0323	binding protein putative	N	0.9091	0.0244	0.0244	0.1282	0.0476	1	0	0	0.1508
MAL13	2493818	MAL13P1.310	cysteine protease calpain family	N	0.0068	0.0244	0.9091	0.0877	0.0476	0.0182	0	1	0.2313
MAL13	2500893	MAL13P1.311	exonnuclease putative	N	0.9643	0	0	0.0085	0	0.9818	0	0	0.1194
MAL13	2502707	MAL13P1.312	hypothetical protein conserved	N	0.0274	0.0283	0.8261	0.094	0.0952	0.0185	0.2174	1	0.1818
MAL13	2507658	MAL13P1.313	hypothetical protein conserved	N	0.0702	0.4244	0.5956	0.1624	0.1746	0.0182	0.8261	0.9412	0.2537
MAL13	2508749	MAL13P1.313	hypothetical protein conserved	S	0.9643	0	0	0.0169	0	0.9818	0	0	0.1556
MAL13	2509725	MAL13P1.313	hypothetical protein conserved	N	0.0521	0.0111	0.6384	0.161	0.1452	0.0196	0.2273	0.9412	0.25
MAL13	2515425	MAL13P1.314	hypothetical protein conserved	N	0.8175	0.0413	0.0413	0.0171	0.0794	0.9818	0	0	0.1556
MAL13	2527745	MAL13P1.316	hypothetical protein conserved	S	0.9273	0	0	0.0086	0	0.9623	0	0	0.1008
MAL13	2538700	MAL13P1.318	hypothetical protein conserved	N	0.8684	0.0161	0.0161	0.0172	0.0317	0.9636	0	0	0.1278
MAL13	2552950	MAL13P1.320	hypothetical protein conserved	N	0.0185	0	0.7	0	0	0.0364	0	0.8235	0.0305
MAL13	2572001	PF13_0339	hypothetical protein conserved	N	0.5328	0.0216	0.0769	0.1593	0.1429	0.8727	0.2609	0	0.2556
MAL13	2578408	MAL13P1.322	splicing factor putative	N	0.0041	0.008	0.6696	0	0.0159	0.0364	0	0.8235	0.0602
MAL13	2608882	PF13_0343	hypothetical protein conserved	N	0.0328	0.0328	0.5851	0.8509	0.9365	1	1	0.1765	0.9773
MAL13	2618271	MAL13P1.328	hypothetical protein conserved	N	0.6051	0.0104	0.05	0.1368	0.0952	0.8727	0.0435	0	0.2045
MAL13	2634716	MAL13P1.332	hypothetical protein conserved	S	0.7143	0.0222	0	0.0684	0	0.8333	0.0435	0	0.1061
MAL13	2637506	MAL13P1.333	hypothetical protein conserved	N	0.5728	0.0056	0.6457	0.0847	0.0794	0.8333	0.0435	0.8824	0.2093
MAL13	2652893	PF13_0348	PfRhop148Rhoptry protein	N	0.459	0	0.5025	0.2034	0.1746	0.8519	0.1739	0.8824	0.3534
MAL13	2661013	PF13_0350	signal recognition particle receptor alpha subunit putative	N	0.63	0.002	0.0328	0.0763	0.0635	0.8545	0.087	0	0.3008
MAL13	2686595	PF13_0352	nucleoside transporter	N	0.0058	0.012	0.5245	0.0508	0.1587	0.2182	0.087	0.8824	0.1128
MAL13	2724736	PF13_0359	mitochondrial carrier protein putative	N	0.6561	0.0001	0.0248	0.0885	0.0484	0.8545	0.0435	0	0.1481
MAL14	104716	PF14_0029	hypothetical protein	S	0.0001	0.0081	0.5886	0.0169	0.0161	0.0182	0	0.7647	0.0224
MAL14	138483	PF14_0035	hypothetical protein	S	0.0244	0.0001	0.6122	0.0513	0.0476	0	0.0435	0.8235	0.0815
MAL14	139435	PF14_0035	hypothetical protein	N	0.5728	0.0202	0.0413	0.0342	0.0794	0.8333	0.1739	0	0.2815
MAL14	154500	PF14_0042	U3 small nucleolar ribonucleoprotein U3 snoRNP putative	S	0.0183	0.0378	0.5209	0.0678	0.1613	0.0741	0.0435	0.8824	0.2443
MAL14	182625	PF14_0050	hypothetical protein	N	0.8024	0.2173	0.008	0.2035	0.0159	0.9091	0.3913	0	0.2148
MAL14	191020	PF14_0052	hypothetical protein conserved	S	0.7394	0.1714	0.0248	0.1121	0.0484	0.9074	0.3913	0	0.224
MAL14	207981	PF14_0056	hypothetical protein	N	0.7506	0.1352	0.2911	0.1709	0.0794	0.9455	0.3913	0.5882	0.3881
MAL14	213069	PF14_0058	hypothetical protein	S	0.7834	0.1352	0.2911	0.1913	0.0794	0.9636	0.3913	0.5882	0.437
MAL14	229287	PF14_0060	glycerophodiester phosphodiesterase	N	0.7462	0.1529	0.0906	0.1786	0.0635	0.9273	0.3913	0.2941	0.3955
MAL14	237338	PF14_0062	hypothetical protein	N	0.6901	0.1176	0.0619	0.7712	0.9032	0.0727	0.6087	0.7059	0.6148
MAL14	240083	PF14_0063	ATP-dependent Clp protease putative	N	0.7026	0.0893	0.4087	0.3913	0.871	0.0364	0.6087	0.2353	0.4809
MAL14	240902	PF14_0063	ATP-dependent Clp protease putative	N	0.5905	0.4424	0.4606	0.4956	0.7937	0.0364	0.1304	0.1176	0.3459
MAL14	271606	PF14_0073	hypothetical protein	N	0.5216	0.0489	0.0582	0.1538	0.1905	0.9091	0.3913	0.4118	0.4924
MAL14	276257	PF14_0073	hypothetical protein	N	0.5216	0.0489	0.0582	0.1441	0.1905	0.9091	0.3913	0.4118	0.5338
MAL14	325325	PF14_0084	hypothetical protein	S	0.5344	0.0039	0.0092	0.0769	0.129	0.86	0.1739	0.2	0.4488
MAL14	338574	PF14_0084	hypothetical protein	N	0.7138	0.0327	0.0161	0.1271	0.0317	0.8727	0.1304	0	0.3083
MAL14	342406	PF14_0084	hypothetical protein	N	0.6852	0.0211	0.0244	0.1356	0.0476	0.8727	0.1304	0	0.3134
MAL14	345071	PF14_0084	hypothetical protein	S	0.6852	0.0211	0.0244	0.1282	0.0476	0.8727	0.1304	0	0.3308
MAL14	371220	PF14_0093	hypothetical protein	N	0.7435	0.0211	0.0244	0.0179	0.0476	0.9091	0.1304	0	0.3955
MAL14	371613	PF14_0093	hypothetical protein	N	0.7724	0.0327	0.0161	0.0769	0.0317	0.9091	0.1304	0	0.391
MAL14	372734	PF14_0093	hypothetical protein	N	0.7422	0.0231	0.0248	0.0593	0.0484	0.9091	0.1364	0	0.3588
MAL14	378869	PF14_0095	hypothetical protein	N	0.5591	0.0327	0.0161	0.0508	0.0317	0.7636	0.1304	0	0.3556
MAL14	407207	PF14_0101	hypothetical protein	N	0.0007	0.5556	0.0615	0.5714	0.7143	0.6909	0	0.4706	0.594
MAL14	424191	PF14_0103	hypothetical protein	S	0.2708	0.5366	0.1776	0.6174	0.6984	0.1818	0	1	0.3969
MAL14	443017	PF14_0108	hypothetical protein	N	0.1058	0.1073	0.6457	0.287	0.0794	0.3455	0.3478	0.8824	0.3556
MAL14	507782	PF14_0124	actin II	S	0.1541	0.6803	0.1874	0.1864	0.0476	0.3654	0.8696	0.4118	0.5312
MAL14	562041	PF14_0139	hypothetical protein	N	0.0166	0.069	0.5676	0.1552	0.129	0.0545	0	0.8824	0.1615
MAL14	718103	PF14_0172	hypothetical protein	N	0.5278	0.2105	0	0	0	0.6909	0.3478	0	0.1119
MAL14	739684	PF14_0175	conserved Plasmodium protein unknown function	N	0.5278	0.2105	0	0.0085	0	0.6909	0.3478	0	0.1111
MAL14	765391	PF14_0179	hypothetical protein	S	0.746	0	0.4167	0.1538	0	0.8545	0	0.5882	0.1203
MAL14	768940	PF14_0179	hypothetical protein	S	0.008	0.5565	0.008	0.1186	0.0159	0	0.7391	0	0.0963
MAL14	777057	PF14_0181	calmodulin putative	S	0.0205	0.5755	0.0001	0.0339	0.1111	0.0364	0.8696	0.1176	0.4328
MAL14	796279	PF14_0185	ATP-dependent RNA helicase putative	S	0.746	0	0	0	0	0.8545	0	0	0.0827
MAL14	833486	PF14_0195	hypothetical protein	N	0	0.5862	0	0	0	0	0.7391	0	0.0222
MAL14	842472	PF14_0196	hypothetical protein	N	0.626	0.0328	0.0328	0	0.0635	0.8519	0	0	0.1298
MAL14	846683	PF14_0198	glycine -- tRNA ligase putative	N	0.4598	0.3493	0.5556	0.5043	0.2857	0.9455	0.8696	1	0.5489
MAL14	855176	PF14_0200	hypothetical protein	N	0.0348	0.5282	0.2457	0.2203	0.1429	0.0364	0.8696	0.625	0.4504
MAL14	860816	PF14_0201	surface protein putative Pf113	N	0.6364	0.002	0.6364	0.6271	0.2222	1	0.2609	1	0.6015
MAL14	861976	PF14_0201	surface protein putative Pf113	N	0.7779	0.0128	0.0906	0.3475	0.0635	0.9455	0.1304	0.2941	0.1407
MAL14	872092	PF14_0204	hypothetical protein	N	0.0039	0.5297	0.4358	0.188	0.0635	0.0364	0.7826	0.7059	0.2891
MAL14	873899	PF14_0204	hypothetical protein	S	0.5575	0.0017	0.115	0.2712	0.2063	0.9444	0.1739	0	0.4135
MAL14	901009	PF14_0214	hypothetical protein	N	0.63	0.0031	0.05	0.2627	0.0952	0.8889	0.1304	0	0.2105
MAL14	914017	PF14_0217	hypothetical protein	N	0.7761	0.5297	0.1674	0.4872	0.0635	0.9444	0.7826	0.4118	0.4179
MAL14	922687	PF14_0219	hypothetical protein	N	0.0394	0.0193	0.6154	0.3246	0.7619	0.9091	0.8696	0	0.4924
MAL14	922700	PF14_0219	hypothetical protein	N	0.0264	0.026	0.5897	0.3248	0.7419	0.8704	0.8696	0	0.4924
MAL14	923736	PF14_0220	hypothetical protein	S	0.0328	0.0328	0.6725	0.1186	0.0635	0	0	0.8824	0.0444
MAL14	944625	PF14_0225	hypothetical protein	N	0	0	0.7895	0	0	0	0	0.8824	0.0222
MAL14	960600	PF14_0228	hypothetical protein	S	0	0	0.7895	0.0254	0	0	0	0.8824	0.0149
MAL14	961596	PF14_0228	hypothetical protein	N	0.05	0.05	0.6199	0.1441	0.0952	0	0	0.8824	0.015
MAL14	962161	PF14_0228	hypothetical protein	N	0.8033	0	0	0	0	0.8909	0	0	0.1037
MAL14	990676	PF14_0234	DNA-directed DNA polymerase putative	S	0.7397	0.3755	0.0649	0.3559	0.0645	0.9245	0.6522	0.25	0.447
MAL14	1010136	PF14_0238	hypothetical protein	S	0.0012	0.5057	0.726	0.6017	0.1587	0.1852	0.8696	1	0.5379
MAL14	1038987	PF14_0246	phosphoenolpyruvate carboxylase putative	N	0.2554	0.5181	0.0014	0.7241	0.3175	0.8182	1	0.3529	0.694
MAL14	1050019	PF14_0248	ubiquinolytochrome c reductase hinge protein putative	S	0.008	0.008	0.8512	0.1207	0.0159	0	0	0.9375	0.1364
MAL14	1102697	PF14_0260	metabolite/drug transporter	S	0.49	0.5556	0.0016	0.5385	0.7143	0.0364	0	0.75	0.4286
MAL14	1103594	PF14_0260	metabolite/drug transporter	S	0.5949	0.5949	0.0116	0.5339	0.746	0	0	0.6471	0.4851
MAL14	1103685	PF14_0260	metabolite/drug transporter	S	0.5556	0.3493	0.1667	0.339	0.2857	1	0.8696	0	0.4815
MAL14	1179331	PF14_0278	ATP-dependent DNA helicase putative	N	0.0126	0.0278	0.5181	0.3363	0.3175	0.2182	0.1739	1	0.4627
MAL14	1258672	PF14_0300	syntaxin putative	N	0.1869	0.0005	0.6104	0.359	0.2419	0.6727	0.2609	1	0.5185
MAL14	1272855	PF14_0304	hypothetical protein	S	0	0.5862	0.4167	0	0	0	0.7391	0.5882	0.0444
MAL14	1273764	PF14_0304	hypothetical protein	S	0.5775	0.0598	0.0598	0	0.1129	0.8727	0	0	0.209
MAL14	1278928	PF14_0305	nuclear mRNA export factor TAP homolog putative	S	0	0.5862	0.4167	0.0357	0	0	0.7391	0.5882	0.1037
MAL14	1307474	PF14_0313	hypothetical protein	S	0	0.5333	0.4167	0.0263	0	0	0.6957	0.5882	0.0301
MAL14	1315766	PF14_0315	hypothetical protein	N	0.0041	0.5565	0.3885	0.0424	0.0159	0.0364	0.7391	0.5882	0.1704
MAL14	1317175	PF14_0315	hypothetical protein	S	0.0189	0	0.5	0.0088	0	0.037	0	0.6667	0.0229
MAL14	1351066	PF14_0319	hypothetical protein	S	0.008	0.008	0.5161	0.0593	0.0159	0	0	0.7059	0.0303
MAL14	1351393	PF14_0319	hypothetical protein	N	0.0164	0.5272	0.0164	0.018	0.0323	0	0.7391	0	0.0827
MAL14	1352668	PF14_0319	hypothetical protein	S	0.0161	0.5281	0.0161	0	0.0317	0	0.7391	0	0.0602
MAL14	1362147	PF14_0320	protein kinase putative	N	0.008	0.008	0.5161	0	0.0159	0	0	0.7059	0.0224
MAL14	1387882	PF14_0326	hypothetical protein	S	0	0	0.5455	0.0847	0	0	0	0.7059	0.1045
MAL14	1392805	PF14_0326	hypothetical protein	S	0	0	0.5455	0	0	0	0	0.7059	0.0074
MAL14	1398038	PF14_0326	hypothetical protein	N	0	0	0.5455	0	0	0	0	0.7059	0
MAL14	1401467	PF14_0326	hypothetical protein	N	0.5017	0.0248	0.0248	0	0.0484	0.7407	0	0	0.1145
MAL14	1420378	PF14_0333	hypothetical protein	N	0	0.5862	0.4783	0	0	0	0.7391	0.6471	0.0448
MAL14	1445837	PF14_0338	hypothetical protein	N	0.0164	0.5272	0.0164	0.0169	0.0323	0	0.7391	0	0.0985
MAL14	1448574	PF14_0338	hypothetical protein	S	0.0363	0.0598	0.688	0.1892	0.1129	0.0185	0	0.9412	0.2256
MAL14	1458321	PF14_0341	glucose-6-phosphate isomerase	N	0.4057	0.75	0.0409	0.4746	0.1429	0.7778	1	0.3125	0.5113
MAL14	1461672	PF14_0342	ion channel putative	S	0.5234	0.8806	0.0906	0.3391	0.0635	0.7778	1	0.2941	0.5149
MAL14	1463174	PF14_0342	ion channel putative	N	0.5025	0.0588	0.366	0.8034	0.8889	0.1818	1	0.2941	0.806
MAL14	1503484	PF14_0350	hypothetical protein	N	0	0.5862	0	0	0	0	0.7391	0	0.0373
MAL14	1521213	PF14_0355	hypothetical protein	N	0.6904	0.0283	0.05	0.4188	0.0952	0.9259	0.2174	0	0.3433
MAL14	1554261	PF14_0363	metacaspase-like protein	S	0.0674	0.0783	0.5107	0.681	0.7619	0.9455	0.9565	0.0588	0.7612
MAL14	1646530	PF14_0382	metalloendopeptidase putative	N	0.5527	0.0328	0.0328	0.0088	0.0635	0.8	0	0	0.1333
MAL14	1671480	PF14_0389	hypothetical protein	S	0.1243	0.1374	0.5	0.265	0.3333	0.0545	0.0435	1	0.2348
MAL14	1688181	PF14_0392	Ser/Thr protein kinase putative	N	0.0085	0.644	0.0161	0.0261	0.0317	0.0727	0.8261	0	0.1333
MAL14	1722175	PF14_0402	hypothetical protein	N	0.1051	0.1815	0.575	0.4783	0.7302	0.9636	0.3043	0	0.5522
MAL14	1733665	PF14_0404	hypothetical protein	N	0.0119	0.6117	0.3333	0.0847	0.05	0.1091	0.8261	0.5882	0.2815
MAL14	1740332	PF14_0404	hypothetical protein	N	0.5195	0.0248	0.0248	0	0.0484	0.7551	0	0	0.1298
MAL14	1759167	PF14_0407	hypothetical protein	S	0.5053	0.0328	0.0328	0.0169	0.0635	0.7636	0	0	0.1203
MAL14	1809526	PF14_0419	hypothetical protein	N	0.5493	0	0	0.0261	0	0.7091	0	0	0.1194
MAL14	1863913	PF14_0431	serine/threonine kinase-1 PfLammer	N	0.358	0.6429	0	0.0508	0	0.5273	0.7826	0	0.1194
MAL14	1915208	PF14_0442	hypothetical protein	N	0.008	0.0727	0.5161	0.0342	0.0159	0	0.1739	0.7059	0.1111
MAL14	1956168	PF14_0455	multidrug resistance protein 2 (heavy metal transport family)	N	0.4929	0.5897	0.5897	0.7373	0.2581	0.9455	1	1	0.8222
MAL14	1959992	PF14_0456	hypothetical protein conserved	N	0.0022	0.5949	0.5949	0.75	0.254	0.2963	1	1	0.7154
MAL14	2081443	PF14_0483	hypothetical protein	N	0.5887	0.5282	0.39	0.6842	0.1429	0.9091	0.8696	0.7647	0.563
MAL14	2082036	PF14_0483	hypothetical protein	N	0.7058	0.4898	0.4717	0.6034	0.127	0.9636	0.8261	0.8125	0.5039
MAL14	2086350	PF14_0485	hypothetical protein	N	0.1551	0.693	0.4864	0.5763	0.127	0.4909	0.9565	0.8235	0.403
MAL14	2098579	PF14_0487	hypothetical protein	S	0.6039	0.7714	0.5676	0.6491	0.129	0.9057	1	0.8824	0.7099
MAL14	2367891	PF14_0550	hypothetical protein	S	0.7746	0.7746	0.0138	0.1695	0.127	1	1	0.0588	0.5299
MAL14	2373291	PF14_0551	hypothetical protein	N	0.5556	0.5556	0.0903	0.3874	0.2857	1	1	0.0588	0.6519
MAL14	2377169	PF14_0552	hypothetical protein	N	0.75	0.75	0.0769	0.3162	0.1429	1	1	0	0.5481
MAL14	2377846	PF14_0552	hypothetical protein	N	0.75	0.75	0.0769	0.3036	0.1429	1	1	0	0.5414
MAL14	2382183	PF14_0552	hypothetical protein	S	0.6228	0.0002	0.115	0.7034	0.7937	0.0185	0.7826	1	0.6241
MAL14	2395688	PF14_0556	hypothetical protein	N	0.8735	0.0627	0.0244	0.2735	0.0476	0.9818	0.2174	0	0.2741
MAL14	2402439	PF14_0558	hypothetical protein	N	0.0202	0.5042	0.1491	0.1121	0.0794	0.0182	0.7826	0.4118	0.306
MAL14	2411878	PF14_0560	hypothetical protein	N	0.8735	0.0627	0.0244	0.2735	0.0476	0.9818	0.2174	0	0.1866
MAL14	2423955	PF14_0564	hypothetical protein conserved	N	0.6021	0.6364	0.6364	0.5385	0.2222	0.9818	1	1	0.7538
MAL14	2481006	PF14_0581	ribosomal protein S10 putative	N	0.6579	0.6579	0.6579	0.5085	0.2063	1	1	1	0.8931
MAL14	2524861	PF14_0593	hypothetical protein	N	0.9077	0.062	0.9077	0.1681	0.0484	1	0.2174	1	0.625
MAL14	2524901	PF14_0593	hypothetical protein	S	0.726	0.0056	0.726	0.8305	0.8413	0	0.7826	0	0.3817
MAL14	2528660	PF14_0593	hypothetical protein	S	0.8261	0.0283	0.8261	0.1282	0.0952	1	0.2174	1	0.6641
MAL14	2561514	PF14_0599	hypothetical protein	S	0.7647	0.0206	0.8	0.1695	0.1111	0.9818	0.2174	1	0.6667
MAL14	2615136	PF14_0613	hypothetical protein	N	0.0081	0.6123	0.0081	0	0.0161	0	0.7826	0	0.0611
MAL14	2667699	PF14_0626	dynein beta chain putative	S	0.6852	0.0062	0.3369	0.1607	0.0476	0.8727	0.087	0.5882	0.3209
MAL14	2727573	PF14_0634	hypothetical protein	N	0	0.5172	0	0	0	0	0.6818	0	0.0469
MAL14	2732032	PF14_0636	hypothetical protein	S	0.0511	0.7312	0.8209	0.5763	0.0984	0.2745	0.9524	1	0.5323
MAL14	2733592	PF14_0636	hypothetical protein	S	0.0783	0.0966	0.8806	0.5339	0.9365	0.7273	0.6957	0	0.5448
MAL14	2739888	PF14_0637	rhoptry protein putative	N	0.0783	0.0966	0.8806	0.4872	0.0635	0.2727	0.3043	1	0.4104
MAL14	2819381	PF14_0654	aminophospholipid transporting P_ATPase putative	S	0.6364	0.5862	0	0.0089	0	0.7778	0.7391	0	0.1556
MAL14	2832145	PF14_0657	hypothetical protein	N	0.6418	0.3529	0	0	0	0.7818	0.5217	0	0.1439
MAL14	2934636	PF14_0686	hypothetical protein	N	0.0164	0.0009	0.9375	0.1481	0.0323	0	0.0435	1	0.0611
MAL14	2938518	PF14_0687	hypothetical protein	N	0.2742	0.428	0.575	0.5678	0.2698	0.7925	0.913	1	0.4729
MAL14	2946710	PF14_0690	histone deactylase putative	N	0.0159	0.0224	0.7746	0.1525	0.127	0.0545	0.0435	1	0.1567
MAL14	2960037	PF14_0692	hypothetical protein	S	0.008	0.5565	0.008	0.0171	0.0159	0	0.7391	0	0.0376
MAL14	3015478	PF14_0708	hypothetical protein	N	0.3924	0	1	0.4322	0	0.5636	0	1	0.1866
MAL14	3026480	PF14_0710	hypothetical protein	N	0.3383	0.0161	0.9385	0.1696	0.0317	0.5636	0	1	0.2
MAL14	3048718	PF14_0712	hypothetical protein	N	0.0413	0.0413	0.8529	0.0789	0.0794	0	0	1	0.097
MAL14	3051136	PF14_0712	hypothetical protein	N	0.0161	0.0161	0.9385	0.0517	0.0317	0	0	1	0.0902
MAL14	3055855	PF14_0713	hypothetical protein	N	0.0769	0.1314	0.75	0.1864	0.1429	0	0.4783	1	0.2164
MAL14	3057438	PF14_0713	hypothetical protein	S	0.0244	0.0244	0.9091	0.0427	0.0476	0	0	1	0.1591
MAL14	3082057	PF14_0720	hypothetical protein	N	0.5	0.0336	0.2	0.3136	0.3333	1	0.1739	0	0.4328
MAL14	3095921	PF14_0722	hypothetical protein	S	0	0.7037	0	0.009	0	0	0.8261	0	0.0519
MAL14	3110618	PF14_0723	hypothetical protein	S	0.008	0.008	0.9688	0.0169	0.0159	0	0	1	0.0444
MAL14	3126540	PF14_0727	hypothetical protein	N	0.0763	0.0009	0.6104	0.1271	0.2419	0.5094	0.2174	1	0.2977
MAL14	3126562	PF14_0727	hypothetical protein	N	0.0897	0.0006	0.6154	0.8803	0.7619	0.4706	0.7826	0	0.6923
MAL14	3175923	PF14_0743	hypothetical protein	N	0	0	1	0.0609	0	0	0	1	0.0781
MAL14	3193798	PF14_0747	hypothetical protein	N	0.1132	0.662	0.1132	0.1964	0.2034	0	1	0	0.1933
MAL14	3193808	PF14_0747	hypothetical protein	N	0.1589	0.52	0.1875	0.4091	0.3158	0.7143	1	0	0.3036
MAL14	3193846	PF14_0747	hypothetical protein	S	0.0001	0.18	0.5325	0.5913	0.6949	0.6842	1	0	0.5088
MAL14	3193851	PF14_0747	hypothetical protein	N	0.0002	0.18	0.5325	0.6	0.6949	0.7073	1	0	0.5085
MAL14	3193853	PF14_0747	hypothetical protein	N	0.0002	0.18	0.5325	0.5913	0.6949	0.7073	1	0	0.5214
MAL14	3193886	PF14_0747	hypothetical protein	N	0	0.18	0.5325	0.5929	0.6949	0.6923	1	0	0.4911
MAL14	3193888	PF14_0747	hypothetical protein	N	0.0022	0.2	0.5	0.5929	0.6667	0.7105	1	0	0.4862
MAL14	3224192	PF14_0756	hypothetical protein	N	0	0.5862	0	0	0	0	0.7391	0	0.0305
MAL14	3243140	PF14_0760	hypothetical protein	N	0	0.5862	0	0.0254	0	0	0.7391	0	0.1212
MAL2	283004	PFB0315w	41 kDa antigen	S	0.0161	0.0161	0.8277	0.0684	0.0317	0	0	0.9412	0.0522
MAL2	290667	PFB0325c	cysteine protease putative	N	0.5418	0.455	0.008	0.1966	0.0159	0.7273	0.6522	0	0.2556
MAL2	373243	PFB0405w	transmission-blocking target antigen s230 precursor	N	0	0	0.7895	0.0678	0	0	0	0.8824	0.0741
MAL2	375134	PFB0405w	transmission-blocking target antigen s230 precursor	N	0.0244	0.6803	0.0244	0.8983	0.9524	1	0.1304	1	0.8074
MAL2	377254	PFB0405w	transmission-blocking target antigen s230 precursor	N	0.1053	0.0011	0.5735	0.193	0.1905	0	0.2174	0.9412	0.3284
MAL2	377489	PFB0405w	transmission-blocking target antigen s230 precursor	N	0.0248	0.0248	0.7907	0.1271	0.0484	0	0	0.9375	0.186
MAL2	379763	PFB0405w	transmission-blocking target antigen s230 precursor	N	0.1351	0.1351	0.5107	0.1186	0.2381	0	0	0.9412	0.2239
MAL2	438323	PFB0485c	hypothetical protein	N	0.6923	0	0	0.0439	0	0.8182	0	0	0.097
MAL2	463586	PFB0510w	hypothetical protein	N	0.6875	0	0	0.0678	0	0.8148	0	0	0.0821
MAL2	470577	PFB0520w	protein kinase putative	N	0.125	0	0.525	0.4196	0.2222	0	0.2174	0.9375	0.2857
MAL2	470675	PFB0520w	protein kinase putative	N	0.043	0.1053	0.5735	0.8407	0.8095	0.9455	1	0.0588	0.8647
MAL2	472864	PFB0520w	protein kinase putative	N	0.6047	0.0627	0.0244	0.2719	0.0476	0.8182	0.2174	0	0.2707
MAL2	475383	PFB0525w	asparagine -- tRNA ligase putative	S	0.0436	0.0678	0.7746	0.0932	0.127	0.0185	0	1	0.2164
MAL2	504677	PFB0555c	hypothetical protein	N	0.0026	0.05	0.7166	0.1102	0.0952	0.1273	0	0.9412	0.2741
MAL2	524756	PFB0575c	hypothetical protein	N	0.6534	0.276	0.0244	0.1017	0.0476	0.8519	0.5217	0	0.2576
MAL2	551024	PFB0615c	hypothetical protein	N	0.0413	0.0413	0.8529	0.0339	0.0794	0	0	1	0.1407
MAL2	559383	PFB0625w	hypothetical protein	N	0.0856	0.0678	0.7746	0.0256	0.127	0.3818	0	1	0.2741
MAL2	569046	PFB0640c	COPIIoated vesicle component putative	S	0.0286	0.122	1	0.0256	0	0.0556	0.2174	1	0.0687
MAL2	601619	PFB0670c	hypothetical protein	N	0.008	0.008	0.9688	0	0.0159	0	0	1	0.0227
MAL2	694384	PFB0765w	hypothetical protein	S	0	0	1	0	0	0	0	1	0.0149
MAL2	696350	PFB0770c	hypothetical protein	N	0	0	1	0.0085	0	0	0	1	0.015
MAL2	698271	PFB0770c	hypothetical protein	S	0.0377	0.0464	0.6863	0.2414	0.186	0.0588	0.0476	1	0.1124
MAL2	783867	PFB0900c	hypothetical protein	N	0.0328	0.0328	0.661	0.9237	0.9365	1	1	0.125	0.9333
MAL2	839729	PFB0935w	cytoadherence linked asexual protein 2	N	0.008	0.008	0.7586	0.0085	0.0159	0	0	0.8824	0
MAL2	842012	PFB0935w	cytoadherence linked asexual protein 2	N	0.0244	0.0244	0.7002	0.0086	0.0476	0	0	0.8824	0.0373
MAL2	848536	PFB0950w	hypothetical protein	N	0.5261	0.0198	0.0796	0.7931	0.8525	0.1273	0.7391	1	0.8045
MAL2	870694	PFB0970c	hypothetical protein	S	0.1169	0.6538	0.1169	0.2152	0.2093	0	1	0	0.6076
MAL3	259856	PFC0245c	hypothetical protein conserved	N	0.44	0.122	0.6	0.2034	0	0.6111	0.2174	0.75	0.2761
MAL3	339434	PFC0335c	hypothetical protein conserved	N	0.1222	0.125	0.5311	0.2119	0.2222	0.5636	0	0.9412	0.2015
MAL3	346880	PFC0335c	hypothetical protein conserved	N	0.3307	0.0161	0.8212	0.0171	0.0317	0.5556	0	0.9375	0.1172
MAL3	466483	PFC0460w	hypothetical protein conserved	N	0.2644	0.7037	0.1724	0.9455	1	0.5818	0.1739	0.7059	0.5985
MAL3	466558	PFC0460w	hypothetical protein conserved	N	0.253	0.7037	0.1724	0.7368	1	0.5962	0.1739	0.7059	0.5692
MAL3	468576	PFC0465c	hypothetical protein conserved	N	0.1536	0.5626	0.0303	0.1282	0.0794	0.4182	0.8261	0.2	0.3385
MAL3	519033	PFC0520w	26S proteasome regulatory subunit S14 putative	S	0	0	0.7895	0.0357	0	0	0	0.8824	0.0677
MAL3	533393	PFC0540w	hypothetical protein	S	0	0	0.7895	0	0	0	0	0.8824	0.0444
MAL3	544772	PFC0560c	hypothetical protein conserved	N	0.7143	0	0	0.0259	0	0.8333	0	0	0.0846
MAL3	613195	PFC0640w	CSP and TRAP-related protein (CTRP)	N	0.5408	0.0109	0.0508	0.7542	0.9032	0.1698	0.9565	1	0.7293
MAL3	650564	PFC0705c	hypothetical protein conserved	N	0	0.7037	0	0	0	0	0.8261	0	0.0296
MAL3	651395	PFC0705c	hypothetical protein conserved	N	0.5199	0.008	0.008	0.9492	0.9841	0.2909	1	1	0.8889
MAL3	659913	PFC0715c	hypothetical protein conserved	N	0.5882	0	0	0	0	0.7407	0	0	0.1045
MAL3	666216	PFC0725c	formate-nitrate transporter putative	N	0.5821	0	0	0	0	0.7358	0	0	0.0909
MAL3	713275	PFC0770c	kinesin-related protein putative	N	0.0833	0.1023	0.5641	0.5702	0.2787	0.5636	0.0435	1	0.5116
MAL3	715569	PFC0770c	kinesin-related protein putative	N	0.5493	0	0.4545	0.0085	0	0.7091	0	0.625	0.1866
MAL3	725902	PFC0780w	hypothetical protein conserved	N	0.0909	0.84	0	0	0	0.1667	0.913	0	0.0827
MAL3	765176	PFC0820w	hypothetical protein conserved	N	0.0304	0.5066	0.6579	0.5044	0.2063	0.3636	0.913	1	0.5038
MAL3	766214	PFC0820w	hypothetical protein conserved	N	0.1456	0.809	0.1889	0	0.0159	0.2909	0.913	0.3529	0.2
MAL3	771126	PFC0820w	hypothetical protein conserved	N	0.1456	0.809	0.008	0	0.0159	0.2909	0.913	0	0.1852
MAL3	773122	PFC0820w	hypothetical protein conserved	S	0.1453	0.8085	0.0081	0	0.0161	0.2909	0.913	0	0.237
MAL3	800763	PFC0850c	hypothetical protein conserved	N	0.5433	0.0038	0.2305	0.6087	0.8254	0.0909	0.8696	0.3529	0.5111
MAL3	826058	PFC0875w	ABC transporter putative	N	0.0031	0.5839	0.0161	0.2458	0.0317	0.0545	0.7826	0	0.188
MAL3	853307	PFC0905c	hypothetical protein conserved	N	0.5219	0.478	0.1667	0.3051	0.7143	0.0182	0.0435	1	0.3985
MAL3	857667	PFC0910w	hypothetical protein conserved	N	0.1301	0.6189	0.0678	0.7544	0.873	0.5455	0.087	1	0.6308
MAL3	892229	PFC0945w	protein kinase putative	S	0.0125	0.5375	0.05	0.0435	0.0952	0.0392	0.8261	0	0.1145
MAL4	99925	PFD0070c	rifin	N	0.0847	0.021	0.5309	0.4123	0.3065	0.5962	0.1818	1	0.3876
MAL4	115310	PFD0085c	acyloa synthetase PfACS6	S	0.0333	0.0123	0.6708	0.0085	0.0645	0	0.1304	0.8824	0.0547
MAL4	131511	PFD0095c	hypothetical protein conserved in P.falciparum	N	0.4074	0.0236	0.5172	0.178	0.1475	0.7843	0.2727	0.8667	0.376
MAL4	139062	PFD0100c	surface-associated interspersed gene 4.1 (SURFIN4.1)	N	0.598	0.0189	0.0189	0.8767	0.963	0.2	1	1	0.9348
MAL4	139134	PFD0100c	surface-associated interspersed gene 4.1 (SURFIN4.1)	N	0.1057	0.2104	0.5484	0.7662	0.7083	0.9524	0.25	0	0.6712
MAL4	139188	PFD0100c	surface-associated interspersed gene 4.1 (SURFIN4.1)	N	0.0926	0.0821	0.6333	0.7973	0.7755	0.9762	0.5	0	0.7531
MAL4	139190	PFD0100c	surface-associated interspersed gene 4.1 (SURFIN4.1)	N	0.0933	0.0821	0.6333	0.8082	0.7755	0.9767	0.5	0	0.7375
MAL4	139199	PFD0100c	surface-associated interspersed gene 4.1 (SURFIN4.1)	N	0.0952	0.119	0.7037	0.0986	0.1739	0	0.5	1	0.1867
MAL4	139876	PFD0100c	surface-associated interspersed gene 4.1 (SURFIN4.1)	S	0.0636	0.2085	0.7101	0.6147	0.8305	0.9787	0.3846	0	0.7009
MAL4	139885	PFD0100c	surface-associated interspersed gene 4.1 (SURFIN4.1)	S	0.0353	0.5556	0.5	0.1828	0	0.0682	0.7143	0.6667	0.1098
MAL4	140909	PFD0100c	surface-associated interspersed gene 4.1 (SURFIN4.1)	N	0.4246	0.6898	0.5676	0.3248	0.129	0.7778	0.9565	0.8824	0.4
MAL4	145863	-	-	-	0.1887	0.1269	0.5181	0.1327	0.3175	0	0.0435	1	0.2761
MAL4	150020	-	-	-	0.0111	0.097	0.575	0.2328	0.2698	0.1818	0.0435	1	0.2239
MAL4	162933	-	-	-	0.0087	0.0087	0.9661	0.0093	0.0172	0	0	1	0.0283
MAL4	162939	-	-	-	0.0175	0.0175	0.9333	0.0187	0.0345	0	0	1	0.0297
MAL4	163137	-	-	-	0.0145	0.3031	0.5211	0.6091	0.6852	0.5686	0.1429	0	0.4381
MAL4	163139	-	-	-	0.0098	0.3089	0.5278	0.6091	0.6909	0.5962	0.1429	0	0.4571
MAL4	163143	-	-	-	0.0222	0.2944	0.5211	0.6055	0.6852	0.54	0.15	0	0.4563
MAL4	163207	-	-	-	0	0	0.6	0	0	0	0	0.75	0.0099
MAL4	169462	-	-	-	0.5472	0	0	0.0857	0	0.7073	0	0	0.0235
MAL4	197626	PFD0160w	hypothetical protein conserved	N	0.2708	0.1167	0.5366	0.4915	0.3016	0.8182	0.0435	1	0.3759
MAL4	199452	PFD0160w	hypothetical protein conserved	S	0.05	0.0684	0.8261	0.1161	0.0952	0	0.3043	1	0.1716
MAL4	199491	PFD0160w	hypothetical protein conserved	S	0	0.1795	1	0.009	0	0	0.3043	1	0.0746
MAL4	218612	PFD0185c	peptidase	S	0.2074	0.0002	0.55	0.0354	0.2903	0.7455	0.3043	1	0.3284
MAL4	227864	PFD0190w	SET domain putative	S	0.0057	0.1037	0.75	0.161	0.1429	0.2	0.4348	1	0.3037
MAL4	228241	PFD0190w	SET domain putative	N	0.1221	0.0627	0.6154	0.4915	0.2381	0.5818	0.4783	1	0.3037
MAL4	271274	PFD0235c	hypothetical protein conserved	S	0.0227	0.0002	0.5	0.5214	0.3333	0.2	0.3478	1	0.4887
MAL4	291185	PFD0260c	sequestrin	N	0.0508	0.6664	0.0508	0.0734	0.0968	0	0.913	0	0.2121
MAL4	312263	PFD0285c	lysine decarboxylase putative	S	0.088	0.008	0.7586	0.2328	0.0159	0.2	0	0.8824	0.1527
MAL4	327740	PFD0300w	hypothetical protein conserved	N	0.0328	0.1842	0.7703	0.0339	0.0635	0	0.4348	0.9412	0.1418
MAL4	391872	PFD0385w	hypothetical protein conserved	S	0.236	0.1442	0.6628	0.322	0.129	0.5962	0.4783	0.9412	0.1783
MAL4	397665	PFD0385w	hypothetical protein conserved	N	0.1062	0.0298	0.575	0.4609	0.2698	0.5926	0.4348	1	0.5115
MAL4	427115	PFD0430c	MAC/Perforin putative	N	0.2017	0.1876	0.5309	0.4397	0.3065	0.7547	0.7391	1	0.4308
MAL4	436546	PFD0445c	hypothetical protein conserved	N	0.2818	0.0333	0.7686	0	0.0645	0.5556	0	0.9412	0.062
MAL4	466912	PFD0485w	hypothetical protein conserved	S	0.0011	0.0169	0.5025	0.2222	0.1746	0.2	0.087	0.8824	0.2
MAL4	479697	PFD0505c	protein phosphatase 2C	N	0.0097	0.5514	0.5706	0.2119	0.127	0.2	0.8696	0.8824	0.2672
MAL4	489075	PFD0530c	Hypothetical protein conserved	N	0.0355	0.0957	0.5025	0.1947	0.1746	0.0545	0	0.8824	0.1926
MAL4	496002	PFD0535w	hypothetical protein conserved	N	0.0161	0.0161	0.7289	0.0424	0.0317	0	0	0.8824	0.0672
MAL4	506108	PFD0545w	hypothetical protein conserved	N	0.0155	0.0164	0.728	0.1111	0.0323	0.0926	0	0.8824	0.0889
MAL4	507053	PFD0545w	hypothetical protein conserved	N	0.0093	0	0.7895	0.0763	0	0.0185	0	0.8824	0.0373
MAL4	514325	PFD0555c	hypothetical protein conserved	N	0.0157	0.2497	0.6199	0.1356	0.0952	0.1818	0.5652	0.8824	0.2741
MAL4	529656	PFD0585c	hypothetical protein conserved	N	0.4105	0.9091	0.6887	0.0957	0.0476	0.6604	1	0.875	0.3684
MAL4	529770	PFD0585c	hypothetical protein conserved	N	0.3886	0.8529	0.6457	0.1017	0.0794	0.6852	1	0.8824	0.3704
MAL4	529842	PFD0585c	hypothetical protein conserved	N	0.3687	0.8529	0.6457	0.1017	0.0794	0.6667	1	0.8824	0.3704
MAL4	529853	PFD0585c	hypothetical protein conserved	N	0.3924	0.8806	0.6725	0.094	0.0635	0.6667	1	0.8824	0.3704
MAL4	529894	PFD0585c	hypothetical protein conserved	N	0.3499	0.8	0.5948	0.1017	0.1111	0.6909	1	0.8824	0.3704
MAL4	530408	PFD0585c	hypothetical protein conserved	N	0.0164	0.2263	0.728	0.0508	0.0323	0	0.4348	0.8824	0.1667
MAL4	535665	PFD0590c	DNA polymerase alpha	N	0.05	0.0031	0.6199	0.0763	0.0952	0	0.1304	0.8824	0.1778
MAL4	535833	PFD0590c	DNA polymerase alpha	S	0.1152	0.0168	0.5	0.25	0.3333	0.6727	0.2174	1	0.4135
MAL4	547872	PFD0600c	ribosomal protein putative	N	0.2592	0.3255	0.7586	0.2478	0.0159	0.4444	0.5217	0.8824	0.2406
MAL4	548741	PFD0605c	hypothetical protein conserved	S	0.0471	0.5266	0.3903	0.4727	0.2459	0.4528	0.9565	0.8667	0.4803
MAL4	548753	PFD0605c	hypothetical protein conserved	S	0.0427	0.5266	0.3903	0.4727	0.2459	0.4423	0.9565	0.8667	0.4803
MAL4	549443	PFD0605c	hypothetical protein conserved	S	0.4063	0.5	0.5	0.4825	0.3333	0.9455	1	1	0.5758
MAL4	551431	PFD0610w	hypothetical protein conserved	N	0.0922	0.0056	0.5245	0.2522	0.1587	0.4364	0.2174	0.8824	0.3333
MAL4	551434	PFD0610w	hypothetical protein conserved	N	0.0922	0.0056	0.5245	0.2522	0.1587	0.4364	0.2174	0.8824	0.3333
MAL4	619068	PFD0650w	hypothetical protein	N	0.0033	0.1154	0.5676	0.2931	0.129	0.1698	0.4348	0.8824	0.1783
MAL4	660072	PFD0695w	hypothetical protein conserved	N	0.1777	0.0491	0.6725	0.453	0.0635	0.4259	0.2174	0.8824	0.1894
MAL4	684708	PFD0735c	hypothetical protein conserved	N	0.1507	0.0016	0.5245	0.5	0.1587	0.5273	0.1304	0.8824	0.3817
MAL4	689154	PFD0740w	Plasmodium falciparum protein kinase putative	N	0.1625	0.0957	0.7027	0.6018	0.1746	0.5636	0	1	0.3788
MAL4	755558	PFD0830w	bifunctional dihydrofolate reductase-thymidylate synthase	N	0.8806	0.2536	0.0328	0.7778	0.0635	1	0.5217	0	0.4135
MAL4	796275	PFD0865c	cdc2-related protein kinase 1	N	0.6579	0.4424	0.0095	0.4237	0.2063	1	0.8696	0.1333	0.4228
MAL4	800885	PFD0872w	hypothetical protein conserved	S	0.9385	0.0161	0.0161	0.9912	0.9683	0	1	1	0.845
MAL4	880226	PFD0955w	hypothetical protein conserved	N	0.1073	0.037	0.5836	0.1652	0.1111	0.3962	0.2609	0.875	0.4031
MAL4	888551	PFD0965W	putative phosphatidylinositol 4-kinase frameshifted	S	0.5181	0.0039	0.2361	0.641	0.3175	1	0.2609	0.8	0.5263
MAL4	888553	PFD0965W	putative phosphatidylinositol 4-kinase frameshifted	S	0.5181	0.0039	0.151	0.6379	0.3175	1	0.2609	0.7059	0.5299
MAL4	890270	PFD0965W	putative phosphatidylinositol 4-kinase frameshifted	N	0.5309	0.0026	0.1596	0.8482	0.3065	1	0.2609	0.7059	0.626
MAL4	894970	PFD0965W	putative phosphatidylinositol 4-kinase frameshifted	N	0.6316	0.0713	0.1273	0.641	0.7742	0	0.9565	1	0.5373
MAL4	894975	PFD0965W	putative phosphatidylinositol 4-kinase frameshifted	N	0.6316	0.0713	0.1273	0.641	0.7742	0	0.9565	1	0.5373
MAL4	1037408	PFD1060w	u5 small nuclear ribonucleoprotein-specific protein putative	S	0	0.5862	0	0.0169	0	0	0.7391	0	0.0373
MAL4	1040430	PFD1060w	u5 small nuclear ribonucleoprotein-specific protein putative	N	0.0244	0.0244	0.9091	0.1525	0.0476	0	0	1	0.1926
MAL4	1042330	PFD1060w	u5 small nuclear ribonucleoprotein-specific protein putative	S	0.125	0.557	0.0279	0.1026	0.2222	0	0.9565	0.375	0.2951
MAL4	1076174	PFD1120c	early transcribed membrane protein 4 ETRAMP4	N	0.6996	0.3116	0.3333	0.3419	0.95	0.1154	0.4348	0.4118	0.5156
MAL4	1104326	PFD1160w	surface-associated interspersed gene 4.2 (SURFIN4.2)	N	0.5897	0.5081	0.1117	0.7436	0.7419	0	0.0455	0.4118	0.5606
MAL4	1104695	PFD1160w	surface-associated interspersed gene 4.2 (SURFIN4.2)	N	0.3914	0.6221	0.1813	0.7627	0.8254	0.2	0.0435	0.4118	0.6466
MAL4	1105671	PFD1160w	surface-associated interspersed gene 4.2 (SURFIN4.2)	N	0.6667	0	0.6667	0.2976	0.2	1	0.2	1	0.459
MAL4	1116999	PFD1170c	RESA-like protein truncated	N	0.1887	0.1887	0.5181	0.3162	0.3175	0	0	1	0.2977
MAL4	1140617	PFD1205w	hypothetical integral membrane proteinconserved in P. falciparum	N	0.5897	0.0105	0.0265	0.4274	0.2581	1	0.1739	0.4118	0.4961
MAL4	1140636	PFD1205w	hypothetical integral membrane proteinconserved in P. falciparum	N	0.5897	0.0105	0.0158	0.4274	0.2581	1	0.1739	0.375	0.4961
MAL4	1140685	PFD1205w	hypothetical integral membrane proteinconserved in P. falciparum	S	0.5309	0.0241	0.0052	0.4444	0.6935	0	0.8261	0.625	0.4496
MAL4	1140704	PFD1205w	hypothetical integral membrane proteinconserved in P. falciparum	N	0.6154	0.0063	0.0344	0.3966	0.2381	1	0.1739	0.4118	0.4419
MAL4	1145338	PFD1210w	hypothetical protein conserved in P.falciparum	N	0.5342	0.0167	0.0167	0.0339	0.0328	0.7455	0	0	0.0916
MAL4	1145345	PFD1210w	hypothetical protein conserved in P.falciparum	N	0.5342	0.0167	0.0167	0.0339	0.0328	0.7455	0	0	0.0902
MAL4	1145411	PFD1210w	hypothetical protein conserved in P.falciparum	N	0.5732	0.0088	0.0088	0.0339	0.0175	0.7547	0	0	0.0909
MAL5	100580	PFE0100w	hypothetical protein conserved	N	0.7761	0.1237	0.3134	0.0847	0.0635	0.9444	0.3478	0.5882	0.1791
MAL5	102706	PFE0105c	hypothetical protein conserved	N	0.7705	0.2105	0.5455	0.0265	0	0.8704	0.3478	0.7059	0.2015
MAL5	132201	PFE0155w	hypothetical protein conserved	S	0.2816	0.5	0.2	0.3826	0.3333	0.8545	1	0	0.5299
MAL5	145385	PFE0170c	protein kinase putative	S	0.5561	0.0673	0.103	0.8718	0.873	0.1273	0.6522	0.5882	0.7045
MAL5	162518	PFE0195w	cation transporting P-ATPase	N	0.5487	0.0145	0.0344	0.0847	0.2381	0.9636	0.3478	0.4118	0.4436
MAL5	169122	PFE0205w	ATP-dependent helicase putative	S	0.5894	0.025	0.552	0.0932	0.2063	0.963	0.3478	0.9412	0.3864
MAL5	187061	PFE0230w	hypothetical protein conserved	N	0.4565	0.0473	0.6757	0.0603	0.1935	0.8679	0.3913	1	0.3308
MAL5	188654	PFE0240c	hypothetical protein conserved	N	0.3716	0.0011	0.68	0.0614	0.1905	0.8	0.2174	1	0.3158
MAL5	210023	PFE0245c	hypothetical protein conserved	N	0.654	0.0894	0.7222	0.027	0.1613	0.9636	0.4348	1	0.4889
MAL5	231825	PFE0255w	actin-related protein putative	S	0.7742	0.2778	0	0	0	0.8727	0.4348	0	0.2148
MAL5	269366	PFE0325w	hypothetical protein conserved	N	0.5258	0.1037	0.0014	0.7542	0.8571	0.1321	0.5652	0.8824	0.7576
MAL5	271911	PFE0325w	hypothetical protein conserved	N	0.7187	0.1795	0	0.069	0	0.8364	0.3043	0	0.097
MAL5	275153	PFE0325w	hypothetical protein conserved	S	0.6589	0.1329	0.0161	0	0.0317	0.8364	0.3043	0	0.0889
MAL5	322476	PFE0385w	hypothetical protein conserved	N	0.5812	0.6154	0.1264	0.6525	0.7619	0.0182	0	0.4118	0.5704
MAL5	350933	PFE0420c	guanidine nucleotide exchange factor putative	S	0.328	0.6221	0.0199	0.8407	0.8254	0.2545	0.0435	0.7059	0.6593
MAL5	359231	PFE0430w	ATP-dependent RNA helicase putative	N	0.5127	0.1617	0.0164	0.2458	0.0323	0.7273	0.3478	0	0.1353
MAL5	403932	PFE0475w	asparagine -- t RNA ligase putative	N	0.8788	0.0956	0	0.3103	0.0645	1	0.3043	0.0625	0.432
MAL5	511891	PFE0570w	hypothetical protein conserved	N	0.5053	0.0966	0.0328	0	0.0635	0.7636	0.3043	0	0.1185
MAL5	552367	PFE0635c	hypothetical protein conserved	S	0.5942	0.1795	0	0.0169	0	0.7455	0.3043	0	0.1504
MAL5	555316	PFE0645w	hypothetical protein conserved	N	0.5882	0.1795	0	0	0	0.7407	0.3043	0	0.119
MAL5	569243	PFE0660c	purine nucleotide phosphorylase putative	N	0.68	0.0174	0.3716	0.4831	0.1905	1	0.3043	0.8	0.5923
MAL5	592526	PFE0705c	helicase belonging to UvrD family putative	N	0.5942	0.1795	0	0.0254	0	0.7455	0.3043	0	0.097
MAL5	631023	PFE0765w	phosphatidylinositol 3-kinase putative	N	0.273	0.0376	0.5472	0.6726	0.1429	0.6545	0.3043	0.8824	0.3926
MAL5	632967	PFE0765w	phosphatidylinositol 3-kinase putative	N	0.0588	0.0588	0.5948	0.7658	0.1111	0	0	0.8824	0.3308
MAL5	668974	PFE0805w	cation-transporting ATPase 1	N	0.0081	0.0081	0.7582	0.9573	0.9839	1	1	0.1176	0.9627
MAL5	669004	PFE0805w	cation-transporting ATPase 1	S	0.0081	0.0081	0.7582	0.0339	0.0161	0	0	0.8824	0.0373
MAL5	673559	PFE0805w	cation-transporting ATPase 1	S	0	0	0.7895	0	0	0	0	0.8824	0.0373
MAL5	697615	PFE0835w	ubiquitin carboxyl-terminal hydrolase 2 putative	N	0.0328	0.0328	0.6725	0.0085	0.0635	0	0	0.8824	0.0451
MAL5	701494	PFE0840c	hypothetical protein conserved	N	0.0862	0.0862	0.5245	0.3162	0.1587	0	0	0.8824	0.0896
MAL5	704207	PFE0840c	hypothetical protein conserved	S	0.0588	0.4561	0.5097	0.0847	0.1111	0	0.7826	0.8235	0.145
MAL5	737765	PFE0875c	hypothetical protein conserved	N	0.0161	0.0161	0.7289	0	0.0317	0	0	0.8824	0.0444
MAL5	756970	PFE0905w	hypothetical protein conserved	S	0.7027	0.0029	0.0957	0.3793	0.1746	1	0.2174	0	0.4275
MAL5	780323	PFE0935c	RNA-binding protein putative	S	0.5641	0.5641	0.5641	0.115	0.7213	0	0	0	0.1322
MAL5	806911	PFE0980c	hypothetical protein conserved	N	0.6592	0.0377	0.2911	0.0598	0.0794	0.8909	0.2174	0.5882	0.3657
MAL5	808787	PFE0980c	hypothetical protein conserved	N	0.7125	0.062	0.3722	0.0593	0.0484	0.8909	0.2174	0.625	0.4478
MAL5	814156	PFE0985w	hypothetical protein conserved	N	0.0015	0.2046	0.5	0.8559	0.6667	0.6296	0.2174	0	0.4403
MAL5	850970	PFE1045c	hypothetical protein conserved	N	0.5951	0.5057	0.1971	0.0847	0.1587	0.9273	0.8696	0.5882	0.4963
MAL5	913311	PFE1120w	hypothetical protein conserved	N	0.3142	0.7385	0.008	0.0455	0.0159	0.5091	0.8696	0	0.1493
MAL5	923028	PFE1120w	hypothetical protein conserved	N	0.7168	0.8507	0.1477	0.2793	0.0806	0.9273	1	0.4118	0.7687
MAL5	928489	PFE1120w	hypothetical protein conserved	S	0.3415	0.7692	0	0.0427	0	0.5091	0.8696	0	0.1328
MAL5	937423	PFE1125w	50S ribosomal subunit protein L17 putative	S	0.7597	0.9016	0.1275	0.0965	0.0517	0.9231	1	0.3333	0.7717
MAL5	958435	PFE1150w	multidrug resistance protein	N	0.8109	0.6527	0.1674	0.1695	0.0635	0.9636	0.8696	0.4118	0.7218
MAL5	966804	PFE1160w	hypothetical protein conserved	N	0.3175	0.7978	0.1674	0.0862	0.0635	0.5926	0.9565	0.4118	0.5407
MAL5	1062374	PFE1270c	hypothetical protein conserved	N	0.0394	0.214	0.5122	0.2759	0.3226	0.5185	0.7826	1	0.6489
MAL5	1076221	PFE1295c	hypothetical protein conserved	N	0.656	0.8529	0.1919	0.1121	0.0794	0.8889	1	0.4706	0.5115
MAL5	1082404	PFE1305c	hypothetical protein conserved	N	0.1962	0.7746	0.1409	0.4569	0.873	0.4545	0	0.5294	0.5076
MAL5	1140965	PFE1365w	hypothetical protein conserved	S	0.1643	0.5297	0	0.5214	0.0635	0.4074	0.7826	0.0625	0.458
MAL5	1196913	PFE1460w	hypothetical protein conserved	S	0.1225	0.6579	0.115	0.0427	0.2063	0.5455	1	0	0.2256
MAL5	1196970	PFE1460w	hypothetical protein conserved	S	0.0971	0.1481	0.5897	0.2119	0.2581	0.037	0	1	0.3308
MAL5	1196982	PFE1460w	hypothetical protein conserved	S	0.107	0.1589	0.5696	0.2328	0.2742	0.037	0	1	0.3411
MAL5	1200975	PFE1465w	hypothetical protein conserved	S	0.2688	0.626	0.0413	0.0508	0.0794	0.5636	0.8696	0	0.1704
MAL5	1213666	PFE1485w	hypothetical protein conserved	N	0.156	0.156	0.575	0.75	0.7302	1	1	0	0.8077
MAL5	1216924	PFE1485w	hypothetical protein conserved	S	0.1103	0.6154	0.004	0.5	0.7619	0.4364	0	0.7059	0.4776
MAL5	1234079	PFE1515w	hypothetical protein conserved	N	0.8986	0.0985	0.5702	0.2544	0.0159	0.9636	0.2174	0.75	0.2707
MAL5	1271251	PFE1555c	hypothetical protein conserved	S	0.5068	0.122	0.4167	0.0463	0	0.6727	0.2174	0.5882	0.2148
MAL5	1274258	PFE1555c	hypothetical protein conserved	N	0	0	1	0.0254	0	0	0	1	0.1185
MAL5	1278378	PFE1555c	hypothetical protein conserved	N	0.4239	0.9091	0.0244	0.114	0.0476	0.6727	1	0	0.3209
MAL5	1303859	PFE1595c	hypothetical protein conserved	N	0	0.6296	0	0	0	0	0.7727	0	0.0448
MAL5	1316714	PFE1610w	hypothetical protein	N	0.0339	0.5263	0.0339	0.9211	0.9344	1	0.2174	1	0.9213
MAL5	1329926	-	-	-	0.6051	0.0047	0.0891	0.0943	0.1636	0.9375	0.2174	0	0.1667
MAL5	1329984	-	-	-	0.567	0	0.0515	0.0849	0.098	0.85	0.1	0	0.1228
MAL5	1330003	-	-	-	0.5936	0.002	0.1	0.1019	0.1818	0.9459	0.2174	0	0.1967
MAL5	1330030	-	-	-	0.5734	0.0007	0.1089	0.1101	0.1964	0.9459	0.2174	0	0.2
MAL5	1330197	-	-	-	0.5616	0.0024	0.1633	0.1293	0.2807	1	0.2381	0	0.3109
MAL6	107666	PFF0125c	hypothetical protein	N	0.7138	0.079	0.0161	0.2212	0.0317	0.8727	0.2174	0	0.1567
MAL6	116240	PFF0135w	hypothetical protein conserved	S	0.6309	0.0377	0.0413	0.1053	0.0794	0.8727	0.2174	0	0.1203
MAL6	116248	PFF0135w	hypothetical protein conserved	S	0.6309	0.0377	0.0413	0.1053	0.0794	0.8727	0.2174	0	0.1194
MAL6	128717	PFF0155w	bcs1-like protein putative	N	0.6852	0.0627	0.0244	0.0769	0.0476	0.8727	0.2174	0	0.1567
MAL6	141876	PFF0175c	hypothetical protein conserved	N	0.7049	0.4839	0	0.0431	0	0.8269	0.6522	0	0.124
MAL6	142786	PFF0175c	hypothetical protein conserved	S	0.719	0.6951	0.0413	0.1102	0.0794	0.9273	0.913	0	0.4296
MAL6	156050	PFF0185c	hypothetical protein	N	0.6926	0.6689	0.05	0.2735	0.0952	0.9273	0.913	0	0.3185
MAL6	164442	PFF0195c	hypothetical protein conserved	N	0.5487	0.5365	0.1351	0.1709	0.2381	0.9636	0.9565	0	0.5263
MAL6	167169	PFF0195c	hypothetical protein conserved	N	0	0	1	0	0	0	0	1	0.015
MAL6	169090	PFF0195c	hypothetical protein conserved	S	0	0	1	0	0	0	0	1	0.0075
MAL6	202293	PFF0225w	DNA helicase putative	N	0.686	0.5297	0.0328	0.0508	0.0635	0.8909	0.7826	0	0.3158
MAL6	226528	PFF0270c	cyclin dependent kinase binding protein putative	N	0.7138	0.5562	0.0244	0.0957	0.0476	0.8909	0.7826	0	0.291
MAL6	232367	PFF0275c	nucleoside diphosphate kinase putative	N	0.719	0.5042	0.0413	0	0.0794	0.9273	0.7826	0	0.291
MAL6	234127	PFF0275c	nucleoside diphosphate kinase putative	S	0.7696	0.5562	0.0244	0.0091	0.0476	0.9245	0.7826	0	0.2782
MAL6	237162	PFF0280w	hypothetical proteinconserved	N	0.7046	0.4898	0.0678	0.7288	0.873	0.037	0.1739	1	0.4841
MAL6	238490	PFF0285c	DNA repair protein RAD50 putative	N	0.5951	0.4455	0.0862	0.0893	0.1587	0.9273	0.8261	0	0.3206
MAL6	273921	PFF0325c	hypothetical protein expressed conserved	N	0.008	0.809	0.9688	0.0424	0.0159	0	0.913	1	0.2593
MAL6	276912	PFF0325c	hypothetical protein expressed conserved	N	0.637	0.0016	0.0588	0	0.1111	0.9091	0.087	0	0.1418
MAL6	293898	PFF0345w	translation initiation factor IF-2 putative	S	0.0081	0.0081	0.9683	0.0847	0.0161	0	0	1	0.122
MAL6	309745	PFF0365c	G-protein associated signal transduction protein putative	S	0.0004	0.0433	0.6154	0.0901	0.2381	0.2545	0.4348	1	0.1852
MAL6	337811	PFF0400w	hypothetical protein conserved	S	0.0161	0.3398	0.9385	0.0088	0.0317	0	0.5652	1	0.0301
MAL6	362640	PFF0435w	ornithine aminotransferase	N	0.2347	0.0433	0.6154	0.7373	0.7619	0.2778	0.5652	0	0.7045
MAL6	515401	PFF0595c	leucine-rich repeat protein 5 LRR5	N	0.5005	0.025	0.0103	0.7436	0.2063	0.9091	0.3478	0.2941	0.4962
MAL6	543412	PFF0645c	integral membrane protein	N	0.6327	0.9385	0.1262	0.1724	0.0317	0.8182	1	0.2941	0.5556
MAL6	571764	PFF0670w	hypothetical protein conserved	S	0.4534	0.5181	0.0586	0.6154	0.3175	0.9636	1	0.1176	0.5188
MAL6	575325	PFF0670w	hypothetical protein conserved	N	0.0161	0.0161	0.8212	0	0.0317	0	0	0.9375	0.0385
MAL6	605108	PFF0695w	hypothetical protein conserved	N	0.0535	0.9091	0.2827	0.0431	0.0476	0.2	1	0.5294	0.1716
MAL6	606353	PFF0700c	60S ribosomal protein L19 putative	S	0.0691	0.9385	0.2808	0	0.0317	0.2	1	0.5	0.1667
MAL6	624284	PFF0730c	enoyl-acyl carrier reductase	S	0.5181	0.5181	0.074	0.3805	0.6825	0	0	0.4118	0.3543
MAL6	684804	PFF0800w	hypothetical protein conserved	S	0.6273	0.0816	0.0413	0.0948	0.0794	0.8704	0.3043	0	0.176
MAL6	690283	PFF0805c	hypothetical protein conserved	S	0	0.5333	0	0.0273	0	0	0.6957	0	0.0465
MAL6	702830	PFF0820w	hypothetical protein conserved	N	0.5999	0.1136	0.0244	0.1161	0.0476	0.8148	0.3043	0	0.1778
MAL6	702999	PFF0820w	hypothetical protein conserved	N	0.6567	0.1543	0.0081	0.0965	0.0161	0.8148	0.3043	0	0.1778
MAL6	763767	PFF0875w	hypothetical protein conserved	N	0.6074	0.1329	0.3067	0.0769	0.0317	0.8	0.3043	0.5294	0.1185
MAL6	806026	PFF0935c	hypothetical protein conserved	N	0.5022	0.0684	0.05	0.0517	0.0952	0.8	0.3043	0	0.1556
MAL6	823950	PFF0945c	bi/unctional enzyme PfACS10%3A longhain fatty- acid Co-A ligase and oxalyl Co-A decarboxylase putative	N	0.63	0.6527	0.0328	0.0877	0.0635	0.8545	0.8696	0	0.2463
MAL6	858098	PFF1005w	hypothetical protein conserved	N	0.7027	0.4839	0.0199	0.1351	0.1746	1	0.8696	0.2941	0.437
MAL6	909324	PFF1075w	hypothetical protein conserved	N	0.6364	0.1795	0	0	0	0.7778	0.3043	0	0.097
MAL6	967818	PFF1145c	protein kinase putative	N	0.2866	0.0177	0.5556	0.7034	0.7143	0.1818	0.8261	0	0.4887
MAL7	81237	MAL7P1.225	hypothetical protein conserved in P. falciparum	N	0.6615	0	0	0	0	0.7963	0	0	0.1466
MAL7	87217	-	-	-	0.6119	0	0	0.0513	0	0.7593	0	0	0.272
MAL7	87231	-	-	-	0.6452	0	0	0.0522	0	0.7843	0	0	0.2857
MAL7	92316	MAL7P1.230	hypothetical protein conserved in Plasmodium falciparum	N	0.518	0.0328	0.0328	0	0.0635	0.7736	0	0	0.1172
MAL7	92540	MAL7P1.230	hypothetical protein conserved in Plasmodium falciparum	N	0.5534	0.0161	0.0161	0.0085	0.0317	0.7593	0	0	0.125
MAL7	92547	MAL7P1.230	hypothetical protein conserved in Plasmodium falciparum	S	0.5534	0.0161	0.0161	0.0085	0.0317	0.7593	0	0	0.125
MAL7	92556	MAL7P1.230	hypothetical protein conserved in Plasmodium falciparum	N	0.5534	0.0161	0.0161	0.0085	0.0317	0.7593	0	0	0.125
MAL7	92582	MAL7P1.230	hypothetical protein conserved in Plasmodium falciparum	N	0.5534	0.0161	0.0161	0.0085	0.0317	0.7593	0	0	0.126
MAL7	92587	MAL7P1.230	hypothetical protein conserved in Plasmodium falciparum	N	0.5534	0.0161	0.0161	0.0085	0.0317	0.7593	0	0	0.126
MAL7	92597	MAL7P1.230	hypothetical protein conserved in Plasmodium falciparum	N	0.5477	0.0161	0.0161	0.0085	0.0317	0.7547	0	0	0.125
MAL7	92614	MAL7P1.230	hypothetical protein conserved in Plasmodium falciparum	N	0.5241	0.0161	0.0161	0.0085	0.0317	0.7358	0	0	0.125
MAL7	92615	MAL7P1.230	hypothetical protein conserved in Plasmodium falciparum	N	0.5241	0.0161	0.0161	0.0085	0.0317	0.7358	0	0	0.125
MAL7	92669	MAL7P1.230	hypothetical protein conserved in Plasmodium falciparum	N	0.6176	0	0	0.0086	0	0.7636	0	0	0.1172
MAL7	111244	MAL7P1.229	Cytoadherence linked asexual protein	N	0	0	0.5	0.1239	0	0	0	0.6667	0.0538
MAL7	132103	PF07_0003	rifin	N	0.1915	0.5135	0.5135	0.6354	0.6786	1	0	0	0.6374
MAL7	132112	PF07_0003	rifin	N	0.1915	0.5135	0.5135	0.6316	0.6786	1	0	0	0.6489
MAL7	132113	PF07_0003	rifin	S	0.1915	0.5135	0.5135	0.6316	0.6786	1	0	0	0.6452
MAL7	132116	PF07_0003	rifin	S	0.1188	0.5135	0.5135	0.6354	0.6786	0.9474	0	0	0.6522
MAL7	135327	PF07_0004	hypothetical protein	N	0	0	1	0	0	0	0	1	0.04
MAL7	135560	PF07_0004	hypothetical protein	S	0.0487	0.6119	0.1368	0.4779	0.2407	0.0789	1	0	0.3868
MAL7	135709	PF07_0004	hypothetical protein	N	0.0081	0.9683	0.0081	0.0684	0.0161	0	1	0	0.168
MAL7	135747	PF07_0004	hypothetical protein	N	0.042	0.042	0.8507	0.0086	0.0806	0	0	1	0.0968
MAL7	135793	PF07_0004	hypothetical protein	N	0.037	0.037	0.8667	0.1413	0.0714	0	0	1	0.0854
MAL7	135868	PF07_0004	hypothetical protein	N	0.0741	0.0741	0.7576	0.0123	0.1379	0	0	1	0.0843
MAL7	135869	PF07_0004	hypothetical protein	S	0.0741	0.0741	0.7576	0.0123	0.1379	0	0	1	0.0952
MAL7	135885	PF07_0004	hypothetical protein	N	0.0909	0.0909	0.7143	0.0123	0.1667	0	0	1	0.1477
MAL7	135892	PF07_0004	hypothetical protein	N	0.0025	0.2	0.5	0.202	0.3333	0.381	0	1	0.2188
MAL7	135905	PF07_0004	hypothetical protein	S	0.0505	0.0505	0.8246	0.0088	0.0962	0	0	1	0.113
MAL7	135907	PF07_0004	hypothetical protein	N	0.0476	0.0476	0.8333	0.0087	0.0909	0	0	1	0.1111
MAL7	136031	PF07_0004	hypothetical protein	S	0	0.6364	0.125	0.3761	0.2222	0.2264	1	0	0.5191
MAL7	136179	PF07_0004	hypothetical protein	N	0.0413	0.0413	0.8529	0.0085	0.0794	0	0	1	0.0923
MAL7	136184	PF07_0004	hypothetical protein	S	0.0413	0.0413	0.8529	0.0085	0.0794	0	0	1	0.0923
MAL7	136555	PF07_0004	hypothetical protein	N	0	0.1071	0.6757	0.1983	0.1935	0.1887	0	1	0.3203
MAL7	136733	PF07_0004	hypothetical protein	S	0.0028	0.8621	0.0385	0.2222	0.0741	0.1042	1	0	0.2832
MAL7	137839	PF07_0004	hypothetical protein	N	0.0081	0.9683	0.0081	0.0513	0.0161	0	1	0	0.1562
MAL7	137897	PF07_0004	hypothetical protein	S	0.0328	0.8806	0.0328	0.0508	0.0635	0	1	0	0.1694
MAL7	140820	MAL7P1.6	hypothetical protein conserved in P.falciparum	N	0.0843	0.575	0.575	0.3051	0.2698	0.0556	1	1	0.5154
MAL7	147698	PF07_0005	lysophospholipases-like protein putative	S	0	0	1	0	0	0	0	1	0.0448
MAL7	170960	PF07_0010	hypothetical protein conserved	N	0.0536	0.6944	0.0991	0.367	0.1803	0.0364	1	0	0.384
MAL7	173208	PF07_0010	hypothetical protein conserved	N	0.0525	0.0292	0.75	0	0.1429	0.0182	0.0435	1	0.1791
MAL7	179873	PF07_0012	hypothetical protein conserved	N	0.5068	0	0	0	0	0.6727	0	0	0.1278
MAL7	181626	PF07_0012	hypothetical protein conserved	N	0.6458	0.0303	0.0783	0.9487	0.8548	0.0545	0.9565	1	0.594
MAL7	207071	PF07_0014	hypothetical protein conserved	N	0.356	0.7704	0.0413	0.0424	0.0794	0.6545	0.9565	0	0.229
MAL7	207645	PF07_0014	hypothetical protein conserved	S	0.08	0.9167	0	0.0169	0	0.1481	0.9565	0	0.1515
MAL7	217542	MAL7P1.15	hypothetical membrane protein conserved	N	0.0798	0.68	0.2685	0.2155	0.1905	0.4545	1	0.7059	0.5778
MAL7	237821	MAL7P1.17	hypothetical membrane protein conserved	N	0.5292	0.0285	0.1523	0.0796	0.2063	0.9273	0.087	0.5882	0.4254
MAL7	242868	MAL7P1.17	hypothetical membrane protein conserved	N	0.6579	0.0285	0.6579	0.1053	0.2063	1	0.087	1	0.4361
MAL7	266745	MAL7P1.18	serine/threonine protein kinase putative	S	0.237	0.5278	0.0146	0.5133	0.1905	0.6727	0.913	0.2941	0.3664
MAL7	277102	MAL7P1.19	ubiquitin-transferase putative	S	0.4108	0.5755	0.117	0.3814	0.1111	0.7455	0.8696	0.4118	0.3106
MAL7	277195	MAL7P1.19	ubiquitin-transferase putative	S	0.4108	0.5755	0.117	0.4017	0.1111	0.7455	0.8696	0.4118	0.306
MAL7	277205	MAL7P1.19	ubiquitin-transferase putative	N	0.4108	0.5755	0.117	0.3932	0.1111	0.7455	0.8696	0.4118	0.3037
MAL7	278679	MAL7P1.19	ubiquitin-transferase putative	N	0.4108	0.5755	0.117	0.4322	0.1111	0.7455	0.8696	0.4118	0.2857
MAL7	279269	MAL7P1.19	ubiquitin-transferase putative	N	0.3888	0.5514	0.103	0.2881	0.873	0.2545	0.1304	0.5882	0.6343
MAL7	282504	MAL7P1.19	ubiquitin-transferase putative	N	0.3474	0.5057	0.0785	0.4407	0.1587	0.7455	0.8696	0.4118	0.2955
MAL7	282801	MAL7P1.19	ubiquitin-transferase putative	N	0.3616	0.5215	0.0866	0.5593	0.8525	0.2545	0.1304	0.5882	0.7111
MAL7	354475	MAL7P1.203	hypothetical protein conserved	N	0	0.7692	0	0	0	0	0.8696	0	0.0985
MAL7	357378	MAL7P1.203	hypothetical protein conserved	N	0.008	0.7385	0.008	0.0348	0.0159	0	0.8696	0	0.1203
MAL7	422345	MAL7P1.24	hypothetical protein conserved	S	0.0769	0.0292	0.5362	0.0684	0.1429	0	0.0435	0.875	0.084
MAL7	426170	MAL7P1.25	cytoskeleton associated protein putative	N	0.0328	0.002	0.6725	0.1316	0.0635	0	0.0435	0.8824	0.0522
MAL7	460740	MAL7P1.27	chloroquine resistance transporter	N	0.7353	0.7353	0.7353	0.9043	0.1525	1	1	1	0.8725
MAL7	460978	MAL7P1.27	chloroquine resistance transporter	N	0.7971	0.7971	0.7971	0.9196	0.1129	1	1	1	0.8889
MAL7	488306	MAL7P1.28	ribonucleases p/mrp protein subunit putative	N	0.0957	0.0957	0.5025	0.1864	0.1746	0	0	0.8824	0.1579
MAL7	488432	MAL7P1.28	ribonucleases p/mrp protein subunit putative	S	0.0588	0.0588	0.5948	0.2034	0.1111	0	0	0.8824	0.1504
MAL7	496625	MAL7P1.29	hypothetical protein conserved	N	0	0	0.7778	0	0	0	0	0.875	0.0677
MAL7	506232	MAL7P1.30	hypothetical protein conserved	S	0.5694	0.0512	0.125	0.2593	0.2222	0.9636	0.4348	0	0.2444
MAL7	515503	PF07_0041	hypothetical protein conserved	S	0.5121	0.0164	0.1071	0.0625	0.1935	0.9057	0.3043	0	0.3206
MAL7	520808	PF07_0042	hypothetical protein conserved	N	0.6067	0.0453	0.069	0.2328	0.129	0.9074	0.3043	0	0.3206
MAL7	520843	PF07_0042	hypothetical protein conserved	S	0.6098	0.0465	0.0678	0.2373	0.127	0.9074	0.3043	0	0.3308
MAL7	541122	PF07_0046	50S ribosomal protein L1 putative	N	0.0244	0.0244	0.533	0	0.0476	0	0	0.7647	0.0448
MAL7	560854	MAL7P1.38	regulator of chromosome condensation protein putative	N	0.0145	0.1637	0.5025	0.3051	0.1746	0.0926	0.5652	0.8824	0.3383
MAL7	668284	MAL7P1.64	hypothetical membrane protein conserved	S	0.0333	0.0333	0.505	0.8621	0.9355	1	1	0.2353	0.916
MAL7	682802	PF07_0053	hypothetical protein conserved	S	0.519	0.0174	0.0102	0.2119	0.1905	0.9074	0.3043	0.1176	0.4167
MAL7	821540	PF07_0073	seryl-tRNA synthetase putative	N	0.3289	0.5514	0.0678	0.3475	0.127	0.6909	0.8696	0	0.2632
MAL7	837285	MAL7P1.89	Dynein heavy chain putative	S	0.0678	0.6189	0.042	0.2373	0.127	0	0.913	0.2941	0.1852
MAL7	838136	MAL7P1.89	Dynein heavy chain putative	N	0.0588	0.6435	0.0518	0.2222	0.1111	0	0.913	0.2941	0.1955
MAL7	924169	PF07_0082	hypothetical protein conserved	N	0.7778	0.0007	0.2579	0.3714	0.125	1	0.1429	0.6154	0.4242
MAL7	924193	PF07_0082	hypothetical protein conserved	N	0.6717	0.0003	0.7308	0.561	0.1556	0.9688	0.1429	1	0.64
MAL7	924198	PF07_0082	hypothetical protein conserved	N	0.5533	0.0197	0.5937	0.6044	0.2549	0.9783	0.1429	1	0.6889
MAL7	952036	MAL7P1.109	hypothetical protein conserved	N	0.2102	0.9688	0.5161	0.3333	0.0159	0.3818	1	0.7059	0.6493
MAL7	962404	PF07_0086	hypothetical protein conserved	N	0.0188	0.5949	0.2046	0.2589	0.254	0.3818	1	0.7059	0.6444
MAL7	969240	PF07_0086	hypothetical protein conserved	S	0.0856	0.7746	0.0818	0.161	0.127	0.3818	1	0.375	0.5188
MAL7	973839	MAL7P1.112	hypothetical protein conserved	N	0.0306	0.5912	0.0389	0.1071	0.1967	0.3529	0.9565	0.375	0.5574
MAL7	1006614	MAL7P1.120	hypothetical protein conserved	N	0.5757	0.6104	0.6104	0.678	0.2419	0.9815	1	1	0.8409
MAL7	1053027	PF07_0101	hypothetical protein conserved	N	0.6123	0.4628	0.0102	0.1667	0.1905	0.9636	0.8696	0.1176	0.4815
MAL7	1115305	PF07_0105	exonuclease i putative	N	0.5728	0.0056	0.0413	0	0.0794	0.8333	0.0435	0	0.1194
MAL7	1161048	MAL7P1.145	mismatch repair protein pms1 homologue putative	N	0.9091	0.0001	0.0244	0.0169	0.0476	1	0.0435	0	0.1481
MAL7	1167621	MAL7P1.146	hypothetical protein conserved	S	0.008	0.6733	0.008	0	0.0159	0	0.8261	0	0.0444
MAL7	1169528	MAL7P1.146	hypothetical protein conserved	N	0.0588	0.5132	0.0588	0.0354	0.1111	0	0.8261	0	0.0672
MAL7	1172897	MAL7P1.146	hypothetical protein conserved	N	0	0.7037	0	0	0	0	0.8261	0	0.0296
MAL7	1177644	MAL7P1.146	hypothetical protein conserved	S	0.8333	0.0066	0.008	0.0171	0.0159	0.9273	0.0435	0	0.203
MAL7	1177806	MAL7P1.146	hypothetical protein conserved	S	0	0.7037	0	0	0	0	0.8261	0	0.0299
MAL7	1206042	PF07_0111	hypothetical protein conserved	N	0	0.7037	0	0.0427	0	0	0.8261	0	0.0448
MAL7	1207725	MAL7P1.149	hypothetical protein conserved	N	0	0.7037	0	0	0	0	0.8261	0	0.0231
MAL7	1209047	MAL7P1.149	hypothetical protein conserved	N	0	0.6923	0	0.0508	0	0	0.8182	0	0.0224
MAL7	1209056	MAL7P1.149	hypothetical protein conserved	N	0	0.6154	0	0.0508	0	0	0.7619	0	0.0226
MAL7	1227651	PF07_0114	hypothetical protein conserved	N	0.136	0.7088	0.0161	0.0598	0.0317	0.3091	0.8696	0	0.3111
MAL7	1276619	MAL7P1.155	hypothetical protein conserved	N	0.7426	0.001	0.0267	0.0259	0.0317	0.8909	0.0435	0.1176	0.2556
MAL7	1322508	MAL7P1.162	dynein heavy chain putative	N	0.5571	0.0292	0.0769	0.0085	0.1429	0.8889	0.0435	0	0.2463
MAL7	1414254	MAL7P1.176	erythrocyte binding antigen	N	0.0771	0.5042	0.0413	0.0593	0.0794	0.2963	0.7826	0	0.1805
MAL8	105667	PF08_0136	hypothetical protein	S	0.0027	0.5781	0.0494	0.8649	0.7937	0.75	0.0435	0.5882	0.7557
MAL8	136934	MAL8P1.154	hypothetical protein conserved	S	0.0065	0.0769	0.6418	0.1215	0.1429	0.0909	0	0.9412	0.1288
MAL8	171480	PF08_0130	wd repeat protein putative	S	0.0066	0.6221	0.138	0.3051	0.1746	0.2407	0.9565	0.5294	0.2946
MAL8	202188	PF08_0127	hypothetical protein conserved	S	0.1258	0.0862	0.726	0.1356	0.1587	0.4909	0	1	0.1493
MAL8	207193	MAL8P1.146	filament assembling protein putative	N	0.0251	0.726	0.0785	0.0763	0.1587	0.2909	1	0.4118	0.4074
MAL8	220358	MAL8P1.144	AAA family ATPase putative	N	0.0011	0.0543	0.7941	0.3136	0.1148	0.1373	0.3043	1	0.288
MAL8	258286	MAL8P1.139	folate/biopterin transporter	S	0.7187	0	0	0	0	0.8364	0	0	0.0672
MAL8	258444	MAL8P1.139	folate/biopterin transporter	S	0.7187	0	0	0	0	0.8364	0	0	0.0667
MAL8	265263	MAL8P1.139	folate/biopterin transporter	N	0.7143	0.4375	0.3913	0.2627	0	0.8333	0.6087	0.5625	0.2537
MAL8	268412	MAL8P1.139	folate/biopterin transporter	S	0.6023	0.0161	0.0161	0.0256	0.0317	0.7963	0	0	0.1278
MAL8	276715	PF08_0122	hypothetical protein	N	0.2571	0.0543	0.5	0.2735	0.3333	0.8333	0.5652	1	0.3852
MAL8	297225	PF08_0118	hypothetical protein conserved	N	0.6117	0.008	0.008	0	0.0159	0.7818	0	0	0.0597
MAL8	377118	PF08_0111	RNA helicase putative	N	0.5771	0.0413	0.2391	0.0171	0.0794	0.8364	0	0.5294	0.1704
MAL8	394299	MAL8P1.127	hypothetical protein conserved	S	0	0	1	0	0	0	0	1	0
MAL8	400896	PF08_0109	hypothetical protein conserved	S	0.5526	0.7746	0.7746	0.5652	0.127	0.8704	1	1	0.4662
MAL8	401020	PF08_0109	hypothetical protein conserved	N	0.5739	0.7971	0.7971	0.5431	0.1129	0.8704	1	1	0.4776
MAL8	401021	PF08_0109	hypothetical protein conserved	N	0.5496	0.7714	0.7714	0.5431	0.129	0.8704	1	1	0.4701
MAL8	423216	MAL8P1.122	hypothetical protein conserved	S	0.0609	0.0609	0.7941	0.1271	0.1148	0	0	1	0.122
MAL8	423477	MAL8P1.122	hypothetical protein conserved	N	0.1053	0.1053	0.68	0.1186	0.1905	0	0	1	0.2148
MAL8	423627	MAL8P1.122	hypothetical protein conserved	S	0.0763	0.0385	0.55	0.1271	0.2903	0.5636	0.1304	1	0.3358
MAL8	449085	PF08_0106	erythrocyte membrane protein 1 (PfEMP1)	N	0.0336	0.7429	0.0345	0.0326	0.0667	0.1892	0.9286	0	0.1165
MAL8	467592	PF08_0103	erythrocyte membrane protein 1 (PfEMP1)	S	0.0033	0.2926	0.5	0.8407	0.3333	0.3889	0.8636	1	0.5462
MAL8	467608	PF08_0103	erythrocyte membrane protein 1 (PfEMP1)	N	0.0755	0.0755	0.7538	0.2589	0.1404	0	0	1	0.1545
MAL8	469811	PF08_0102	asparagine-rich antigen Pfa55-14	N	0.0723	0.5057	0.0862	0.5862	0.1587	0.4	0.8696	0	0.4889
MAL8	470087	PF08_0102	asparagine-rich antigen Pfa55-14	S	0.008	0.008	0.9688	0.0431	0.0159	0	0	1	0.0376
MAL8	472177	PF08_0102	asparagine-rich antigen Pfa55-14	N	0	0	1	0.0427	0	0	0	1	0.0444
MAL8	472487	PF08_0102	asparagine-rich antigen Pfa55-14	S	0.0592	0.0454	0.5309	0.8017	0.6935	0.4528	0.8696	0	0.5909
MAL8	477431	PF08_0101	hypothetical protein conserved	S	0.5556	0.5556	0.1667	0.6356	0.7143	0	0	1	0.5111
MAL8	478574	PF08_0101	hypothetical protein conserved	S	0.7567	0.8261	0.8261	0.5339	0.0952	0.9636	1	1	0.6222
MAL8	478758	PF08_0101	hypothetical protein conserved	N	0.8684	0.9385	0.0161	0.3162	0.0317	0.9636	1	0	0.4444
MAL8	478762	PF08_0101	hypothetical protein conserved	N	0.8684	0.9385	0.0161	0.3136	0.0317	0.9636	1	0	0.4444
MAL8	483018	MAL8P1.113	Peptidase family C50 putative	N	0.8684	0.9385	0.0161	0.3784	0.0317	0.9636	1	0	0.4394
MAL8	484835	MAL8P1.113	Peptidase family C50 putative	S	0.6814	0.75	0.0769	0.4746	0.8571	0.0364	0	1	0.4478
MAL8	487830	MAL8P1.113	Peptidase family C50 putative	S	0.8392	0.7501	0.0244	0.4786	0.0476	0.9636	0.913	0	0.403
MAL8	487926	MAL8P1.113	Peptidase family C50 putative	S	0.7027	0.5495	0.0957	0.4602	0.8254	0	0.087	1	0.5407
MAL8	491757	MAL8P1.113	Peptidase family C50 putative	S	0.726	0.5719	0.726	0.5575	0.1587	1	0.913	1	0.4887
MAL8	491831	MAL8P1.113	Peptidase family C50 putative	N	0.5556	0.4097	0.5556	0.5812	0.2857	1	0.913	1	0.5556
MAL8	491883	MAL8P1.113	Peptidase family C50 putative	S	0.7746	0.6189	0.7746	0.5339	0.127	1	0.913	1	0.4627
MAL8	492492	MAL8P1.113	Peptidase family C50 putative	N	0.4476	0.3691	0.5122	0.3805	0.6774	0.0364	0.087	0	0.4701
MAL8	492586	MAL8P1.113	Peptidase family C50 putative	N	0.8392	0.7501	0.9091	0.5259	0.0476	0.9636	0.913	1	0.4222
MAL8	512135	MAL8P1.111	hypothetical protein conserved	N	0.5812	0.4662	0.6154	0.6207	0.2381	0.9818	0.913	1	0.637
MAL8	551114	PF08_0095	dihydropteroate synthetase	N	0.0696	0.5736	0.6533	0.8136	0.2097	0.0364	0.9565	1	0.4701
MAL8	551116	PF08_0095	dihydropteroate synthetase	N	0.7407	0.0002	0.0252	0.1271	0.0492	0.9091	0.0435	0	0.3308
MAL8	551238	PF08_0095	dihydropteroate synthetase	N	0.7542	0.0109	0.0508	0.735	0.0968	0.9636	0.0435	0	0.5078
MAL8	563669	MAL8P1.105	hypothetical protein conserved	N	0.75	0.0292	0.0769	0.7054	0.1429	1	0.0435	0	0.5407
MAL8	611784	PF08_0089	hypothetical protein conserved	S	0.05	0.05	0.8261	0.0522	0.0952	0	0	1	0.1119
MAL8	612747	PF08_0089	hypothetical protein conserved	S	0.0277	0.7438	0.05	0.0702	0.0952	0.0182	0.9565	0	0.1852
MAL8	636829	MAL8P1.380	hypothetical protein conserved	N	0.1053	0.1053	0.68	0.2478	0.1905	0	0	1	0.2868
MAL8	639321	MAL8P1.97	hypothetical membrane protein	N	0.831	0.0066	0.008	0.2712	0.0159	0.9259	0.0435	0	0.2074
MAL8	639392	MAL8P1.97	hypothetical membrane protein	N	0.2	0.2999	0.5	0.5	0.3333	0	0.8696	1	0.4135
MAL8	639476	MAL8P1.97	hypothetical membrane protein	N	0.156	0.156	0.575	0.2906	0.2698	0	0	1	0.3481
MAL8	641183	MAL8P1.97	hypothetical membrane protein	N	0.115	0.115	0.6579	0.2966	0.2063	0	0	1	0.3561
MAL8	641443	MAL8P1.97	hypothetical membrane protein	N	0.5505	0.5278	0.1053	0.5043	0.1905	0.9273	0.913	0	0.3182
MAL8	668066	PF08_0080	hypothetical protein conserved	N	0.0425	0.012	0.726	0.5932	0.1587	0.0364	0.087	1	0.5227
MAL8	682727	PF08_0075	60S ribosomal protein L13 putative	N	0.5799	0.5916	0.0783	0.7094	0.8548	0.0943	0.087	1	0.8217
MAL8	703543	MAL8P1.88	hypothetical protein conserved	N	0.5433	0.7027	0.0957	0.1453	0.1746	0.9091	1	0	0.2222
MAL8	707898	PF08_0072	hypothetical protein conserved	S	0.7435	0.9091	0.0244	0.1293	0.0476	0.9091	1	0	0.1716
MAL8	724787	PF08_0068	hypothetical protein conserved	N	0.0957	0.0957	0.7027	0.2069	0.1746	0	0	1	0.1567
MAL8	728863	MAL8P1.84	hypothetical protein conserved	S	0.0436	0.0678	0.7746	0.1949	0.127	0.0185	0	1	0.1154
MAL8	753271	MAL8P1.80	hypothetical protein conserved	N	0.369	0.0278	0.5181	0.2203	0.3175	0.9091	0.1739	1	0.437
MAL8	753517	MAL8P1.80	hypothetical protein conserved	N	0.4602	0.0063	0.6154	0.1466	0.2381	0.9091	0.1739	1	0.4104
MAL8	754747	MAL8P1.80	hypothetical protein conserved	N	0	0.7037	0	0	0	0	0.8261	0	0.0222
MAL8	772502	PF08_0062	Adenylate kinase	N	0.5656	0.0004	0.0862	0.0088	0.1587	0.9091	0.1739	0	0.303
MAL8	779787	PF08_0061	hypothetical protein conserved	S	0.7156	0.0291	0.0328	0.1062	0.0635	0.9091	0.1739	0	0.2296
MAL8	804378	PF08_0058	hypothetical protein conserved	N	0.1639	0.1923	0.5122	0.322	0.3226	0.0182	0	1	0.4148
MAL8	804510	PF08_0058	hypothetical protein conserved	N	0.8	0.0543	0.0164	0.0678	0.0323	0.9259	0.1739	0	0.2707
MAL8	804770	PF08_0058	hypothetical protein conserved	S	0.8	0.0543	0.0164	0.094	0.0323	0.9259	0.1739	0	0.2969
MAL8	866334	MAL8P1.64	hypothetical protein conserved	N	0.5656	0.0016	0.0035	0.7607	0.8413	0.0909	0.8696	0.8824	0.6316
MAL8	871275	PF08_0053	BRIX domain putative	N	0.7435	0.0211	0.0162	0.1271	0.0476	0.9091	0.1304	0.1176	0.2556
MAL8	871292	PF08_0053	BRIX domain putative	N	0.7407	0.0211	0.0162	0.1271	0.0476	0.9074	0.1304	0.1176	0.2556
MAL8	872665	PF08_0052	hypothetical protein conserved	S	0.7422	0.0207	0.0185	0.1271	0.0484	0.9091	0.1304	0.125	0.2481
MAL8	886486	MAL8P1.62	hypothetical protein conserved in other Plasmodium species	N	0.0678	0.5514	0.0678	0.2203	0.127	0	0.8696	0	0.1603
MAL8	896940	MAL8P1.60	hypothetical protein conserved	S	0.637	0.0009	0.0001	0.1593	0.1111	0.9091	0.1304	0.1176	0.3511
MAL8	914584	MAL8P1.58	phosphatidylglycerophosphate synthase	S	0.0009	0.0248	0.6989	0.0177	0.0484	0.0364	0	0.8824	0.0602
MAL8	915133	MAL8P1.58	phosphatidylglycerophosphate synthase	N	0.5592	0.6579	0.6579	0.359	0.2063	0.9455	1	1	0.5821
MAL8	933877	PF08_0045	2-oxoglutarate dehydrogenase e1 component	N	0	0	0.7895	0	0	0	0	0.8824	0.0376
MAL8	939283	MAL8P1.55	hypothetical protein conserved	S	0	0	0.7895	0	0	0	0	0.8824	0.0526
MAL8	941029	MAL8P1.54	hypothetical protein conserved	N	0.0031	0.644	0.0161	0.1455	0.0317	0.0545	0.8261	0	0.3037
MAL8	945121	MAL8P1.54	hypothetical protein conserved	N	0.0678	0.0678	0.5595	0.1228	0.127	0	0	0.875	0.0902
MAL8	987884	MAL8P1.49	hypothetical membrane protein conserved	N	0	0	0.7778	0	0	0	0	0.875	0.0076
MAL8	1003090	MAL8P1.45	hypothetical protein conserved	N	0.7241	0.0031	0.0013	0.4957	0.9048	0.0545	0.8696	0.8824	0.5852
MAL8	1004206	MAL8P1.45	hypothetical protein conserved	N	0.6717	0.0043	0.0678	0.5893	0.127	0.9444	0.1739	0	0.4444
MAL8	1016366	MAL8P1.42	hypothetical protein conserved	N	0.545	0.1963	0.042	0.5862	0.0806	0.8148	0.4783	0	0.3209
MAL8	1019949	MAL8P1.41	RWD domainontaining protein putative	S	0.0508	0.0109	0.6061	0.0342	0.0968	0	0.0435	0.875	0.1805
MAL8	1041102	MAL8P1.37	lipoate-protein ligase putative	S	0.008	0.008	0.747	0	0.0159	0	0	0.875	0.0074
MAL8	1051856	PF08_0030	hypothetical protein conserved	N	0.6418	0.15	0	0.1795	0	0.7818	0.2609	0	0.1343
MAL8	1068472	PF08_0029	hypothetical protein conserved	N	0.6364	0.0194	0.4406	0.4915	0.2222	1	0.3478	0.8824	0.5778
MAL8	1090119	MAL8P1.29	hypothetical protein conserved	N	0.5499	0.0211	0.0244	0.0783	0.0476	0.7778	0.1304	0	0.2197
MAL8	1108212	PF08_0023	hypothetical protein conserved	N	0.5136	0.0327	0.0161	0.0088	0.0317	0.7273	0.1304	0	0.1926
MAL8	1118317	MAL8P1.23	ubiquitin-protein ligase 1 putative	S	0.5382	0.0145	0.125	0.9554	0.7778	0.0545	0.8696	1	0.7185
MAL8	1119579	MAL8P1.23	ubiquitin-protein ligase 1 putative	N	0.8636	0.0484	0.008	0.0169	0.0159	0.9444	0.1304	0	0.2148
MAL8	1120045	MAL8P1.23	ubiquitin-protein ligase 1 putative	S	0.0265	0.0266	0.9016	0.2584	0.0517	0	0.15	1	0.0783
MAL8	1120047	MAL8P1.23	ubiquitin-protein ligase 1 putative	S	0.0179	0.0024	0.9322	0.1538	0.0351	0	0.0556	1	0.036
MAL8	1129671	MAL8P1.23	ubiquitin-protein ligase 1 putative	N	0.0348	0.0094	0.75	0.4915	0.1429	0.0364	0.2174	1	0.2148
MAL8	1132159	MAL8P1.23	ubiquitin-protein ligase 1 putative	S	0.0141	0.0925	0.8261	0.4737	0.0952	0.0364	0.3478	1	0.237
MAL8	1133800	MAL8P1.23	ubiquitin-protein ligase 1 putative	N	0.1043	0.0167	0.575	0.4915	0.2698	0.037	0.3913	1	0.2388
MAL8	1139229	MAL8P1.23	ubiquitin-protein ligase 1 putative	N	0.7779	0.0717	0.0328	0.0175	0.0635	0.9455	0.2609	0	0.2782
MAL8	1147918	PF08_0021	hypothetical protein conserved	N	0.0131	0.0328	0.8806	0.2373	0.0635	0.0182	0	1	0.3185
MAL8	1156524	PF08_0020	Ubiquitination-mediated degradation component putative	N	0.0202	0.0413	0.8529	0.2288	0.0794	0.0182	0	1	0.2985
MAL8	1167400	MAL8P1.20	hypothetical protein conserved	N	0.8333	0.1259	0.008	0	0.0159	0.9273	0.2609	0	0.188
MAL8	1169251	MAL8P1.19	RNA helicase putative	S	0.8966	0.0698	0	0.0171	0	0.9455	0.1304	0	0.1866
MAL8	1171296	MAL8P1.19	RNA helicase putative	N	0.0008	0.4017	0.9091	0.2564	0.0476	0.0364	0.6522	1	0.3657
MAL8	1172242	MAL8P1.19	RNA helicase putative	S	0.0248	0.0248	0.6989	0	0.0484	0	0	0.8824	0.0075
MAL8	1182746	PF08_0016	hypothetical protein conserved	N	0.0859	0.0006	0.6154	0.7719	0.7619	0.9636	0.7826	0	0.8045
MAL8	1195926	PF08_0013	hypothetical membrane protein conserved	N	0.8644	0.4839	0	0.1724	0	0.9273	0.6522	0	0.2137
MAL8	1197338	PF08_0013	hypothetical membrane protein conserved	N	0.0612	0.0016	0.5245	0.7966	0.8413	0.9818	0.8696	0.1176	0.837
MAL8	1202029	PF08_0012	SET domain protein putative	N	0.6855	0.0275	0.0508	0.2544	0.0968	0.9245	0.2174	0	0.3594
MAL8	1218644	PF08_0011	leucine - tRNA ligase	S	0.7435	0.0627	0.0244	0.1028	0.0476	0.9091	0.2174	0	0.1866
MAL8	1222764	PF08_0010	hypothetical protein conserved	N	0.5685	0	0.2831	0.094	0.1774	0.9273	0.1739	0.7059	0.3657
MAL8	1226324	MAL8P1.14	hypothetical protein conserved	N	0.6029	0	0.0065	0.2308	0.1746	0.9455	0.1739	0.1176	0.391
MAL8	1231841	MAL8P1.13	integral membrane protein conserved	S	0.5505	0.0005	0.1053	0.2906	0.1905	0.9273	0.1739	0	0.3485
MAL8	1238399	PF08_0008	hypothetical protein conserved	S	0.6434	0.0489	0.1053	0.339	0.1905	0.9808	0.3913	0	0.5414
MAL8	1249200	MAL8P1.11	hypothetical membrane protein conserved	N	0.1714	0.0336	0.5	0.5135	0.3333	0.0182	0.1739	1	0.4318
MAL8	1266867	MAL8P1.7	hypothetical protein	S	0.5382	0.072	0.125	0.1466	0.2222	0.9455	0.4783	0	0.3778
MAL8	1291631	PF08_0005	hypothetical protein conserved	N	0.7995	0.1259	0.008	0.0256	0.0159	0.9074	0.2609	0	0.306
MAL8	1292195	PF08_0005	hypothetical protein conserved	N	0.6599	0.0458	0.0508	0.678	0.9032	0.0909	0.7391	1	0.6385
MAL8	1315485	PF08_0002	surface-associated interspersed gene 8.2 (SURFIN8.2)	N	0.0184	0.0246	0.5949	0.4407	0.746	0.8545	0.8696	0	0.6593
MAL8	1326741	MAL8P1.1	surface-associated interspersed gene 8.1 (SURFIN8.1)	N	0.6119	0	0	0	0	0.7593	0	0	0.1111
MAL8	1327260	MAL8P1.1	surface-associated interspersed gene 8.1 (SURFIN8.1)	N	0.6067	0.003	0.3979	0.5946	0.8305	0.0566	0.8696	0.2	0.5424
MAL8	1327277	MAL8P1.1	surface-associated interspersed gene 8.1 (SURFIN8.1)	N	0.6056	0.0008	0.4236	0.6053	0.85	0.0741	0.8696	0.2	0.5537
MAL9	82171	PFI0085c	hypothetical protein conserved in P.falciparum	N	0.0062	0.0525	0.5714	0.8224	0.7273	0.6545	0.9048	0	0.819
MAL9	85182	PFI0086w	Plasmodium exported protein unknown function	N	0.125	0.125	0.525	0.2373	0.2222	0	0	0.9375	0.1053
MAL9	85319	PFI0086w	Plasmodium exported protein unknown function	S	0.0328	0.0328	0.7639	0.2203	0.0635	0	0	0.9375	0.1045
MAL9	94358	PFI0100c	protein kinase putative	N	0.008	0.504	0.008	0.0593	0.0159	0	0.6957	0	0.1481
MAL9	94499	PFI0100c	protein kinase putative	N	0	0	0.8824	0	0	0	0	0.9375	0.0299
MAL9	120351	PFI0130c	hypothetical protein conserved in P.falciparum	N	0	0	0.7778	0	0	0	0	0.875	0.0252
MAL9	123612	PFI0135c	papain family cysteine protease putative	S	0.0081	0.0081	0.7582	0.0431	0.0161	0	0	0.8824	0.0687
MAL9	152070	PFI0165c	DEAD/DEAH box helicase putative	N	0.0031	0.0001	0.575	0.5431	0.2698	0.2222	0.2609	1	0.3258
MAL9	157326	PFI0165c	DEAD/DEAH box helicase putative	N	0.0164	0.0164	0.9375	0	0.0323	0	0	1	0.0526
MAL9	157768	PFI0165c	DEAD/DEAH box helicase putative	S	0.0588	0.0588	0.8	0.0431	0.1111	0	0	1	0.0224
MAL9	158515	PFI0165c	DEAD/DEAH box helicase putative	S	0.0398	0.0583	0.8529	0.1983	0.0794	0.2222	0.2609	1	0.1818
MAL9	158527	PFI0165c	DEAD/DEAH box helicase putative	S	0.1419	0.0469	0.8261	0.3362	0.0952	0.4259	0.2609	1	0.2164
MAL9	158530	PFI0165c	DEAD/DEAH box helicase putative	S	0.1419	0.0469	0.8261	0.3362	0.0952	0.4259	0.2609	1	0.218
MAL9	158727	PFI0165c	DEAD/DEAH box helicase putative	N	0.299	0.0542	0.5949	0.531	0.254	0.8	0.4783	1	0.4776
MAL9	199836	PFI0210c	hypothetical membrane protein conserved	N	0.05	0.05	0.8261	0.0598	0.0952	0	0	1	0.0444
MAL9	199869	PFI0210c	hypothetical membrane protein conserved	N	0.05	0.05	0.8261	0.0593	0.0952	0	0	1	0.037
MAL9	200468	PFI0210c	hypothetical membrane protein conserved	S	0.0244	0.0071	0.575	0.2906	0.2698	0.4182	0.3478	1	0.2463
MAL9	238185	PFI0250c	hypothetical protein conserved	N	0.1507	0.0862	0.6184	0.2373	0.1587	0.5273	0	0.9412	0.0746
MAL9	238639	PFI0250c	hypothetical protein conserved	S	0.0862	0.0862	0.6051	0.2203	0.1587	0	0	0.9333	0.0593
MAL9	246829	PFI0255c	mitochondrial carrier protein putative	N	0.0328	0.0328	0.7703	0.1786	0.0635	0	0	0.9412	0.1045
MAL9	248772	PFI0255c	mitochondrial carrier protein putative	S	0.0069	0.0111	0.6384	0.2222	0.1452	0.2083	0.2273	0.9412	0.2698
MAL9	308675	PFI0305c	hypothetical protein conserved	N	0.008	0.008	0.8578	0.0948	0.0159	0	0	0.9412	0.0296
MAL9	338584	PFI0340c	hypothetical protein conserved	N	0.008	0.504	0.008	0.1017	0.0159	0	0.6957	0	0.2074
MAL9	339943	PFI0340c	hypothetical protein conserved	N	0.5027	0.0077	0.0769	0.1538	0.1429	0.8519	0.087	0	0.1259
MAL9	341136	PFI0340c	hypothetical protein conserved	N	0.6589	0.079	0.0161	0	0.0317	0.8364	0.2174	0	0.0902
MAL9	354164	PFI0355c	ATP-dependent heat shock protein putative	N	0.0141	0.0031	0.8261	0.0684	0.0952	0.0364	0.1304	1	0.2836
MAL9	367178	PFI0375w	ribosomal protein L35 putative	S	0.1043	0.0304	0.575	0.2414	0.2698	0.037	0.1304	1	0.3511
MAL9	393775	PFI0410c	hypothetical protein conserved	N	0.4673	0.093	0.68	0.4153	0.1905	0.8727	0.4783	1	0.306
MAL9	393776	PFI0410c	hypothetical protein conserved	S	0.4673	0.093	0.68	0.4153	0.1905	0.8727	0.4783	1	0.306
MAL9	415261	PFI0440w	hypothetical protein conserved	N	0.7097	0.2105	0	0	0	0.8302	0.3478	0	0.1339
MAL9	419075	PFI0445c	hypothetical protein conserved	N	0.0454	0.16	0.5949	0.4649	0.254	0.0926	0.6522	1	0.4519
MAL9	425016	PFI0455w	exoribonuclease putative	N	0.0185	0	1	0.0593	0	0.0364	0	1	0.1481
MAL9	443730	PFI0470w	FHA domain protein putative	N	0.5409	0.0978	0.0083	0.1565	0.0164	0.7273	0.2174	0	0.0833
MAL9	452681	PFI0485c	hypothetical protein conserved	S	0.4848	0.5181	0.1887	0.4831	0.6825	0.0182	0	1	0.5865
MAL9	453585	PFI0485c	hypothetical protein conserved	N	0.0008	0.0244	0.9091	0.0593	0.0476	0.0364	0	1	0.1343
MAL9	455340	PFI0485c	hypothetical protein conserved	N	0.0068	0.0244	0.9091	0.0603	0.0476	0.0182	0	1	0.1439
MAL9	455394	PFI0485c	hypothetical protein conserved	N	0.519	0.4628	0.1053	0.2991	0.1905	0.9074	0.8696	0	0.188
MAL9	465049	PFI0495w	hypothetical protein conserved	N	0.1704	0.2	0.5	0.8421	0.6667	0.9811	1	0	0.6894
MAL9	466140	PFI0495w	hypothetical protein conserved	N	0.0036	0.2586	0.68	0.7739	0.8095	0.8545	0.3043	0	0.637
MAL9	466764	PFI0495w	hypothetical protein conserved	N	0.746	0.1795	0	0.0517	0	0.8545	0.3043	0	0.0977
MAL9	476339	PFI0500w	hypothetical protein conserved	S	0.0086	0.042	0.8507	0.0714	0.0806	0.037	0	1	0.037
MAL9	477999	PFI0505c	selenide water dikinase putative	N	0.006	0.377	0.8261	0.0769	0.0952	0.0545	0.6957	1	0.1343
MAL9	479608	PFI0505c	selenide water dikinase putative	N	0.0285	0.2477	0.8235	0.1017	0.0968	0.0182	0.5652	1	0.0889
MAL9	512025	PFI0550w	cysteine repeat modular protein homologue putative	N	0.0521	0.0769	0.75	0.2458	0.1429	0.0185	0	1	0.163
MAL9	513036	PFI0550w	cysteine repeat modular protein homologue putative	N	0.0612	0.0862	0.726	0.7193	0.8413	0.9818	1	0	0.8195
MAL9	522632	PFI0555c	hypothetical protein conserved	N	0.5569	0.0364	0.0783	0.0598	0.1452	0.8909	0.3043	0	0.1418
MAL9	523680	PFI0555c	hypothetical protein conserved	N	0.3785	0.5	0.2	0.2759	0.3333	0.9273	1	0	0.5185
MAL9	530335	PFI0565w	hypothetical protein conserved	N	0.1603	0.0622	0.5181	0.271	0.3175	0.0182	0.5652	1	0.2836
MAL9	531092	PFI0565w	hypothetical protein conserved	N	0.8033	0.1795	0	0.0085	0	0.8909	0.3043	0	0.1185
MAL9	535572	PFI0570w	GTP-binding protein putative	N	0.5224	0.122	0	0	0	0.6863	0.2174	0	0.088
MAL9	538976	PFI0580c	Falstatin putative	N	0.5278	0.122	0	0	0	0.6909	0.2174	0	0.097
MAL9	539247	PFI0580c	Falstatin putative	N	0.044	0.0678	0.7746	0.8158	0.873	0.9818	1	0	0.8955
MAL9	541263	PFI0585c	hypothetical protein conserved	N	0.0508	0.1887	0.5181	0.2759	0.3175	0.1296	0	1	0.1269
MAL9	542324	PFI0585c	hypothetical protein conserved	N	0.5278	0.122	0	0.0172	0	0.6909	0.2174	0	0.1119
MAL9	573240	PFI0640c	hypothetical protein conserved	N	0.5301	0.0161	0.9385	0.2456	0.0317	0.7407	0	1	0.2015
MAL9	578000	PFI0650c	hypothetical protein conserved	N	0.6475	0.0094	0.75	0.2881	0.1429	0.9444	0.2174	1	0.218
MAL9	589637	PFI0670w	hypothetical protein conserved	S	0.575	0.0015	0.0811	0.339	0.2698	1	0.3043	0.0588	0.3864
MAL9	589640	PFI0670w	hypothetical protein conserved	S	0.5949	0.0032	0.0722	0.3333	0.254	1	0.3043	0.0588	0.3893
MAL9	595431	PFI0680c	hypothetical protein conserved	N	0.0413	0.0069	0.743	0.0909	0.0794	0	0.1304	0.9412	0.1481
MAL9	595879	PFI0680c	hypothetical protein conserved	N	0.7637	0.0548	0.0161	0.1379	0.0317	0.9038	0.1739	0	0.1298
MAL9	595946	PFI0680c	hypothetical protein conserved	N	0.8305	0.0952	0	0.0603	0	0.9074	0.1739	0	0.093
MAL9	595951	PFI0680c	hypothetical protein conserved	S	0.8305	0.0952	0	0.0603	0	0.9074	0.1739	0	0.0873
MAL9	595960	PFI0680c	hypothetical protein conserved	S	0.8305	0.0952	0	0.0603	0	0.9074	0.1739	0	0.08
MAL9	596032	PFI0680c	hypothetical protein conserved	S	0.8333	0.0952	0	0.1062	0	0.9091	0.1739	0	0.1045
MAL9	597888	PFI0685w	pseudouridylate synthase putative	S	0.6257	0.5057	0.0862	0.3051	0.1587	0.9455	0.8696	0	0.5
MAL9	597957	PFI0685w	pseudouridylate synthase putative	S	0.6492	0.5282	0.0769	0.313	0.1429	0.9455	0.8696	0	0.5
MAL9	598005	PFI0685w	pseudouridylate synthase putative	S	0.7435	0.1136	0.0244	0.2288	0.0476	0.9091	0.3043	0	0.3158
MAL9	599646	PFI0685w	pseudouridylate synthase putative	N	0.5592	0.4424	0.552	0.3707	0.2063	0.9455	0.8696	0.9412	0.5152
MAL9	601332	PFI0690c	hypothetical protein conserved	N	0	0	0.8889	0	0	0	0	0.9412	0.0227
MAL9	622001	PFI0710c	hypothetical protein conserved	N	0.7156	0.0966	0.0001	0.1525	0.0635	0.9091	0.3043	0.0588	0.2148
MAL9	637594	PFI0730w	BSD domain putative	N	0.7435	0.0627	0.0244	0.2966	0.0476	0.9091	0.2174	0	0.203
MAL9	639991	PFI0735c	NADH dehydrogenase putative	N	0.8333	0.122	0	0.0085	0	0.9091	0.2174	0	0.0741
MAL9	649050	PFI0750c	hypothetical protein conserved	N	0.799	0.0982	0.0081	0.0603	0.0161	0.9074	0.2174	0	0.1102
MAL9	657415	PFI0760w	hypothetical protein conserved	N	0.7435	0.0627	0.0244	0.2982	0.0476	0.9091	0.2174	0	0.1136
MAL9	676569	PFI0795w	hypothetical protein conserved	N	0.5091	0.0037	0.156	0.1864	0.2698	0.9636	0.2174	0	0.3778
MAL9	688834	PFI0805w	hypothetical protein conserved	N	0.6984	0.0206	0.8	0.2294	0.1111	0.9455	0.2174	1	0.2537
MAL9	697111	PFI0820c	RNA-binding protein putative	N	0.0413	0.0413	0.8529	0.9831	0.9206	1	1	0	0.9474
MAL9	706318	PFI0825w	hypothetical protein conserved	N	0.0982	0.0182	0.6316	0.6491	0.7742	0.98	0.6522	0	0.6589
MAL9	719294	PFI0845w	hypothetical protein conserved	S	0.6671	0.0206	0.8	0.161	0.1111	0.9273	0.2174	1	0.3433
MAL9	722956	PFI0850w	hypothetical protein conserved	N	0.6858	0.0377	0.0413	0.0508	0.0794	0.9074	0.2174	0	0.3409
MAL9	723908	PFI0850w	hypothetical protein conserved	N	0.0984	0.035	0.6364	0.2735	0.2222	0.0182	0.087	1	0.2313
MAL9	749275	PFI0890c	large ribosomal subunit protein L3 prokaryotic (50S)-like putative	S	0.6937	0.5727	0.7971	0.4018	0.1129	0.9444	0.8696	1	0.553
MAL9	757801	PFI0900w	hypothetical protein conserved	N	0.0277	0.2497	0.8261	0.3814	0.0952	0.0182	0.5652	1	0.1852
MAL9	770348	PFI0915w	hypothetical protein conserved	N	0.0357	0.2687	0.8	0.3136	0.1111	0.0182	0.6087	1	0.1562
MAL9	803470	PFI0965w	conserved protein putative	N	0.4039	0.3493	0.5556	0.5556	0.2857	0.9091	0.8696	1	0.4741
MAL9	837764	PFI1000w	hypothetical protein conserved	N	0.029	0.1351	0.6154	0.5536	0.2381	0.1091	0	1	0.2687
MAL9	845479	PFI1010w	hypothetical protein conserved	N	0.4939	0.68	0.1053	0.8898	0.8095	0.1091	0	1	0.6866
MAL9	870063	PFI1040c	hypothetical membrane protein conserved	N	0.6403	0.0088	0.0203	0.4	0.1452	0.9423	0.2174	0.0588	0.2846
MAL9	881054	PFI1060w	hypothetical protein conserved	N	0.4237	0.5181	0.5181	0.0789	0.3175	0.9455	1	1	0.4962
MAL9	882716	PFI1060w	hypothetical protein conserved	N	0.8986	0.0985	0.008	0.1271	0.0159	0.9636	0.2174	0	0.3233
MAL9	885104	PFI1065c	hypothetical protein conserved	N	0.8392	0.0627	0.0244	0.1552	0.0476	0.9636	0.2174	0	0.3333
MAL9	896272	PFI1085w	ubiquitin-like protein putative	N	0.8367	0.0627	0.0244	0.0847	0.0476	0.9623	0.2174	0	0.3134
MAL9	896469	PFI1085w	ubiquitin-like protein putative	N	0.6487	0.0083	0.0083	0.0427	0.0164	0.8095	0	0	0.1308
MAL9	899131	PFI1085w	ubiquitin-like protein putative	N	0.6123	0.0011	0.1053	0.2712	0.1905	0.9636	0.2174	0	0.4254
MAL9	900267	PFI1085w	ubiquitin-like protein putative	S	0.4334	0.5	0.3876	0.4138	0.3333	0.9623	1	0.9333	0.6031
MAL9	909944	PFI1100w	para-aminobenzoic acid synthetase	N	0.8684	0.079	0.8277	0.115	0.0317	0.9636	0.2174	0.9412	0.391
MAL9	932441	PFI1120c	hypothetical protein conserved	N	0.7241	0.0469	0.0047	0.1453	0.0952	0.9455	0.2609	0.0588	0.209
MAL9	932555	PFI1120c	hypothetical protein conserved	N	0.6717	0.0287	0.0138	0.8376	0.873	0.0556	0.7391	0.9412	0.7594
MAL9	934534	PFI1120c	hypothetical protein conserved	S	0.0164	0.0164	0.8267	0.0721	0.0323	0	0	0.9412	0.0593
MAL9	951982	PFI1150w	hypothetical protein conserved	N	0.8	0.8	0.8	0.0847	0.1111	1	1	1	0.5597
MAL9	976194	PFI1180w	hypothetical protein conserved	S	0.0764	0.6533	0.0429	0.1017	0.2097	0.4717	1	0.0667	0.528
MAL9	981358	PFI1190w	hypothetical protein conserved	N	0.1899	0.1053	0.5735	0.1316	0.1905	0.6182	0	0.9412	0.1037
MAL9	989493	PFI1200w	hypothetical protein conserved	N	0.0081	0.0081	0.8573	0.0508	0.0161	0	0	0.9412	0.0323
MAL9	996329	PFI1205c	hypothetical membrane protein conserved	N	0.7167	0.626	0.0413	0.2373	0.0794	0.9259	0.8696	0	0.5038
MAL9	1045492	PFI1275w	protein kinase putative	S	0.0919	0.0016	0.6909	0.2301	0.1111	0.3704	0.087	0.9412	0.4851
MAL9	1051992	PFI1280c	protein kinase putative	S	0.0274	0.4334	0.666	0.3814	0.127	0.0364	0.7826	0.9412	0.5299
MAL9	1053613	PFI1280c	protein kinase putative	S	0.0856	0.4334	0.666	0.3621	0.127	0.3818	0.7826	0.9412	0.5259
MAL9	1054838	PFI1280c	protein kinase putative	N	0.5694	0.4861	0.5311	0.5776	0.2222	0.9636	0.913	0.9412	0.6791
MAL9	1055446	PFI1280c	protein kinase putative	N	0.6123	0.68	0.5735	0.4872	0.1905	0.9636	1	0.9412	0.7313
MAL9	1086480	PFI1305w	hypothetical membrane protein conserved	N	0.0028	0.0244	0.9091	0.0598	0.0476	0.0727	0	1	0.1185
MAL9	1160195	PFI1420w	guanylate kinase putative	S	0	0.5862	0	0.1356	0	0	0.7391	0	0.0977
MAL9	1205322	PFI1475w	merozoite surface protein 1 precursor	N	0.0139	0.6797	0.0727	0.2718	0.1356	0.2264	0.9565	0	0.3707
MAL9	1234847	PFI1500w	hypothetical membrane protein conserved	N	0.0231	0.626	0.1491	0.0769	0.0794	0.1818	0.8696	0.4118	0.2985
MAL9	1237028	PFI1500w	hypothetical membrane protein conserved	N	0.0109	0.5755	0.117	0.0513	0.1111	0.1852	0.8696	0.4118	0.2348
MAL9	1247743	PFI1835c	Nifu-like protein putative	N	0.0065	0.5755	0.082	0.0909	0.1111	0.1667	0.8696	0.3529	0.2519
MAL9	1371784	PFI1700c	vesicle transport protein putative	S	0.5887	0.1037	0.0592	0.1949	0.1429	0.9091	0.4348	0.3529	0.4104
MAL9	1379134	PFI1710w	cytoadherence-linked protein	N	0.0222	0.5584	0.0182	0.3017	0.7167	0.5741	0	0.5882	0.5
MAL9	1422360	PFI1735c	ring exported protein REX	N	0.0034	0.5916	0.0783	0.5043	0.1452	0.1887	0.913	0	0.3448

## Sheet: Sheet1
P value	Test	non-default settings
0.00403	ASCORE
0.03517	ASSU
0.0297	ASSUW
<0.00001	ASUM
0.01619	BST
0.01619	CALPHA
<0.00001	CARV	maf<0.15
<0.00001	CAST	maf<0.15
0.05848	CMAT
3e-05	CMC
<0.00001	ORWSS
0.0002	RARECOVER
<0.00001	RBT
1e-05	RVT1	maf<0.15
<0.00001	RVT2	maf<0.15
<0.00001	RWAS
0.00011	SCORE
<0.00001	SEQSUM
0.01619	SSU
0.03255	SSUW
<0.00001	SUM
0.00032	TTEST
0.02091	UMINP
<0.00001	VT	maf<0.15
<0.00001	WSS
<0.00001	WST
